# Supplementary material for: Gene expression profiles in Rana pirica tadpoles following exposure to a predation threat
Source: BMC Genomics. 2015 Apr 2;16(1):258. doi: 10.1186/s12864-015-1389-4 (PMC4403775; doi:10.1186/s12864-015-1389-4)
Supplement: Additional file 3: Table S1. — Primers for qPCR of ELAV-like1 and 18S obtained from R. pirica. [file 12864_2015_1389_MOESM3_ESM.xlsx]

## Sheet: Sheet1
Supplementary Table 1 Quantitative PCR primers employed in this study
Target gene	Primer name	Primer sequence				Primer length (nt)	Product size (bp)	Efficiency (%)
Ribosomal RNA 18	Rpi18S-qF	5'-TTTCGAGGCCCTGTAATTG-3'	5'-	TTTCGAGGCCCTGTAATTG	-3'	19	82	74
	Rpi18S-qR	5'-CTGCTGGCACCAGACTTG-3'	5'-	CTGCTGGCACCAGACTTG	-3'	18
ELAV like 1	RpiELAVL1-qF	5'-GAGTGCTTGTTGATCAGGCTACTG-3'	5'-	GAGTGCTTGTTGATCAGGCTACTG	-3'	24	125	93
	RpiELAVL1-qR	5'-TTCTGATGCACCTGGTGGTTTGTG-3'	5'-	TTCTGATGCACCTGGTGGTTTGTG	-3'	24
