# Supplementary material for: Gene expression profiles in Rana pirica tadpoles following exposure to a predation threat
Source: BMC Genomics. 2015 Apr 2;16(1):258. doi: 10.1186/s12864-015-1389-4 (PMC4403775; doi:10.1186/s12864-015-1389-4)
Supplement: Additional file 4: Table S2. — Summarized references on IPA analysis for selected genes by discriminant analysis. [file 12864_2015_1389_MOESM4_ESM.xlsx]

## Sheet: Sheet1
			Supplementary Table2
Binding of human ELAVL1 protein and human UBC protein occurs.
Source	SourceID	Reference
PubMed	16196087	Matsumoto M, Hatakeyama S, Oyamada K, Oda Y, Nishimura T, Nakayama KI	Large-scale analysis of the human ubiquitin-related proteome	Proteomics	2005 Nov;5(16):4145-51
PubMed	18781797	Meierhofer D, Wang X, Huang L, Kaiser P	Quantitative analysis of global ubiquitination in HeLa cells by mass spectrometry	J Proteome Res	2008 Oct;7(10):4566-76	Epub 2008 Sep 10
PubMed	19322201	Abdelmohsen K, Srikantan S, Yang X, Lal A, Kim HH, Kuwano Y, Galban S, Becker KG, Kamara D, de Cabo R, Gorospe M	Ubiquitin-mediated proteolysis of HuR by heat shock	EMBO J	2009 May 6;28(9):1271-82	Epub 2009 Mar 26
PubMed	21139048	Danielsen JM, Sylvestersen KB, Bekker-Jensen S, Szklarczyk D, Poulsen JW, Horn H, Jensen LJ, Mailand N, Nielsen ML	Mass spectrometric analysis of lysine ubiquitylation reveals promiscuity at site level	Mol Cell Proteomics	2011 Mar;10(3):M110	3590	Epub 2010 Dec 7
PubMed	21890473	Wagner SA, Beli P, Weinert BT, Nielsen ML, Cox J, Mann M, Choudhary C	A proteome-wide, quantitative survey of in vivo ubiquitylation sites reveals widespread regulatory roles	Mol Cell Proteomics	2011 Oct;10(10):M111	13284	Epub 2011 Sep 1
PubMed	21906983	Kim W, Bennett EJ, Huttlin EL, Guo A, Li J, Possemato A, Sowa ME, Rad R, Rush J, Comb MJ, Harper JW, Gygi SP	Systematic and quantitative assessment of the ubiquitin-modified proteome	Mol Cell	2011 Oct 21;44(2):325-40	Epub 2011 Sep 8
PubMed	21963094	Emanuele MJ, Elia AE, Xu Q, Thoma CR, Izhar L, Leng Y, Guo A, Chen YN, Rush J, Hsu PW, Yen HC, Elledge SJ	Global identification of modular cullin-RING ligase substrates	Cell	2011 Oct 14;147(2):459-74	Epub 2011 Sep 29
PubMed	22053931	Oshikawa K, Matsumoto M, Oyamada K, Nakayama KI	Proteome-wide identification of ubiquitylation sites by conjugation of engineered lysine-less ubiquitin	J Proteome Res	2012 Feb 3;11(2):796-807	Epub 2011 Nov 23
PubMed	22178446	Lopitz-Otsoa F, Rodriguez-Suarez E, Aillet F, Casado-Vela J, Lang V, Matthiesen R, Elortza F, Rodriguez MS	Integrative analysis of the ubiquitin proteome isolated using Tandem Ubiquitin Binding Entities (TUBEs)	J Proteomics	2012 Jun 6;75(10):2998-3014	Epub 2011 Dec 10
PubMed	22505724	Udeshi ND, Mani DR, Eisenhaure T, Mertins P, Jaffe JD, Clauser KR, Hacohen N, Carr SA	Methods for quantification of in vivo changes in protein ubiquitination following proteasome and deubiquitinase inhibition	Mol Cell Proteomics	2012 May;11(5):148-59	Epub 2012 Apr 14
PubMed	23000965	Povlsen LK, Beli P, Wagner SA, Poulsen SL, Sylvestersen KB, Poulsen JW, Nielsen ML, Bekker-Jensen S, Mailand N, Choudhary C	Systems-wide analysis of ubiquitylation dynamics reveals a key role for PAF15 ubiquitylation in DNA-damage bypass	Nat Cell Biol	2012 Oct;14(10):1089-98	Epub 2012 Sep 23
PubMed	23115237	Chu PC, Chuang HC, Kulp SK, Chen CS	The mRNA-stabilizing factor HuR protein is targeted by ?-TrCP protein for degradation in response to glycolysis inhibition	J Biol Chem	2012 Dec 21;287(52):43639-50	Epub 2012 Oct 31
PubMed	23618873	Zhou HL, Geng C, Luo G, Lou H	The p97-UBXD8 complex destabilizes mRNA by promoting release of ubiquitinated HuR from mRNP	Genes Dev	2013 May 1;27(9):1046-58	Epub 2013 Apr 25
Binding of human ELAVL1 protein and human RHNO1 mRNA occurs.
Source	SourceID	Reference
PubMed	19322201	Abdelmohsen K, Srikantan S, Yang X, Lal A, Kim HH, Kuwano Y, Galban S, Becker KG, Kamara D, de Cabo R, Gorospe M	Ubiquitin-mediated proteolysis of HuR by heat shock	EMBO J	2009 May 6;28(9):1271-82	Epub 2009 Mar 26
Binding of human ELAVL1 protein and human METTL7A mRNA occurs.
Source	SourceID	Reference
PubMed	19322201	Abdelmohsen K, Srikantan S, Yang X, Lal A, Kim HH, Kuwano Y, Galban S, Becker KG, Kamara D, de Cabo R, Gorospe M	Ubiquitin-mediated proteolysis of HuR by heat shock	EMBO J	2009 May 6;28(9):1271-82	Epub 2009 Mar 26
Binding of human METTL7A protein and human UBC protein occurs.
Source	SourceID	Reference
PubMed	18781797	Meierhofer D, Wang X, Huang L, Kaiser P	Quantitative analysis of global ubiquitination in HeLa cells by mass spectrometry	J Proteome Res	2008 Oct;7(10):4566-76	Epub 2008 Sep 10
PubMed	21139048	Danielsen JM, Sylvestersen KB, Bekker-Jensen S, Szklarczyk D, Poulsen JW, Horn H, Jensen LJ, Mailand N, Nielsen ML	Mass spectrometric analysis of lysine ubiquitylation reveals promiscuity at site level	Mol Cell Proteomics	2011 Mar;10(3):M110	3590	Epub 2010 Dec 7
PubMed	21890473	Wagner SA, Beli P, Weinert BT, Nielsen ML, Cox J, Mann M, Choudhary C	A proteome-wide, quantitative survey of in vivo ubiquitylation sites reveals widespread regulatory roles	Mol Cell Proteomics	2011 Oct;10(10):M111	13284	Epub 2011 Sep 1
PubMed	21906983	Kim W, Bennett EJ, Huttlin EL, Guo A, Li J, Possemato A, Sowa ME, Rad R, Rush J, Comb MJ, Harper JW, Gygi SP	Systematic and quantitative assessment of the ubiquitin-modified proteome	Mol Cell	2011 Oct 21;44(2):325-40	Epub 2011 Sep 8
PubMed	21963094	Emanuele MJ, Elia AE, Xu Q, Thoma CR, Izhar L, Leng Y, Guo A, Chen YN, Rush J, Hsu PW, Yen HC, Elledge SJ	Global identification of modular cullin-RING ligase substrates	Cell	2011 Oct 14;147(2):459-74	Epub 2011 Sep 29
Binding of human BCORL1 protein and human UBC protein occurs.
Source	SourceID	Reference
PubMed	21139048	Danielsen JM, Sylvestersen KB, Bekker-Jensen S, Szklarczyk D, Poulsen JW, Horn H, Jensen LJ, Mailand N, Nielsen ML	Mass spectrometric analysis of lysine ubiquitylation reveals promiscuity at site level	Mol Cell Proteomics	2011 Mar;10(3):M110	3590	Epub 2010 Dec 7
PubMed	21906983	Kim W, Bennett EJ, Huttlin EL, Guo A, Li J, Possemato A, Sowa ME, Rad R, Rush J, Comb MJ, Harper JW, Gygi SP	Systematic and quantitative assessment of the ubiquitin-modified proteome	Mol Cell	2011 Oct 21;44(2):325-40	Epub 2011 Sep 8
PubMed	22505724	Udeshi ND, Mani DR, Eisenhaure T, Mertins P, Jaffe JD, Clauser KR, Hacohen N, Carr SA	Methods for quantification of in vivo changes in protein ubiquitination following proteasome and deubiquitinase inhibition	Mol Cell Proteomics	2012 May;11(5):148-59	Epub 2012 Apr 14
Binding of human DPM1 protein and human UBC protein occurs.
Source	SourceID	Reference
PubMed	21139048	Danielsen JM, Sylvestersen KB, Bekker-Jensen S, Szklarczyk D, Poulsen JW, Horn H, Jensen LJ, Mailand N, Nielsen ML	Mass spectrometric analysis of lysine ubiquitylation reveals promiscuity at site level	Mol Cell Proteomics	2011 Mar;10(3):M110	3590	Epub 2010 Dec 7
PubMed	21890473	Wagner SA, Beli P, Weinert BT, Nielsen ML, Cox J, Mann M, Choudhary C	A proteome-wide, quantitative survey of in vivo ubiquitylation sites reveals widespread regulatory roles	Mol Cell Proteomics	2011 Oct;10(10):M111	13284	Epub 2011 Sep 1
PubMed	21906983	Kim W, Bennett EJ, Huttlin EL, Guo A, Li J, Possemato A, Sowa ME, Rad R, Rush J, Comb MJ, Harper JW, Gygi SP	Systematic and quantitative assessment of the ubiquitin-modified proteome	Mol Cell	2011 Oct 21;44(2):325-40	Epub 2011 Sep 8
PubMed	21963094	Emanuele MJ, Elia AE, Xu Q, Thoma CR, Izhar L, Leng Y, Guo A, Chen YN, Rush J, Hsu PW, Yen HC, Elledge SJ	Global identification of modular cullin-RING ligase substrates	Cell	2011 Oct 14;147(2):459-74	Epub 2011 Sep 29
PubMed	21987572	Lee KA, Hammerle LP, Andrews PS, Stokes MP, Mustelin T, Silva JC, Black RA, Doedens JR	Ubiquitin ligase substrate identification through quantitative proteomics at both the protein and peptide levels	J Biol Chem	2011 Dec 2;286(48):41530-8	Epub 2011 Oct 10
PubMed	23000965	Povlsen LK, Beli P, Wagner SA, Poulsen SL, Sylvestersen KB, Poulsen JW, Nielsen ML, Bekker-Jensen S, Mailand N, Choudhary C	Systems-wide analysis of ubiquitylation dynamics reveals a key role for PAF15 ubiquitylation in DNA-damage bypass	Nat Cell Biol	2012 Oct;14(10):1089-98	Epub 2012 Sep 23
Binding of human LAMB1 protein and human UBC protein occurs.
Source	SourceID	Reference
PubMed	21139048	Danielsen JM, Sylvestersen KB, Bekker-Jensen S, Szklarczyk D, Poulsen JW, Horn H, Jensen LJ, Mailand N, Nielsen ML	Mass spectrometric analysis of lysine ubiquitylation reveals promiscuity at site level	Mol Cell Proteomics	2011 Mar;10(3):M110	3590	Epub 2010 Dec 7
PubMed	21906983	Kim W, Bennett EJ, Huttlin EL, Guo A, Li J, Possemato A, Sowa ME, Rad R, Rush J, Comb MJ, Harper JW, Gygi SP	Systematic and quantitative assessment of the ubiquitin-modified proteome	Mol Cell	2011 Oct 21;44(2):325-40	Epub 2011 Sep 8
PubMed	21963094	Emanuele MJ, Elia AE, Xu Q, Thoma CR, Izhar L, Leng Y, Guo A, Chen YN, Rush J, Hsu PW, Yen HC, Elledge SJ	Global identification of modular cullin-RING ligase substrates	Cell	2011 Oct 14;147(2):459-74	Epub 2011 Sep 29
PubMed	8702753	Vadlamudi RK, Joung I, Strominger JL, Shin J	p62, a phosphotyrosine-independent ligand of the SH2 domain of p56lck, belongs to a new class of ubiquitin-binding proteins	J Biol Chem	1996 Aug 23;271(34):20235-7
In thp-1 cells, glucose [D-glucose] (25 mmolar) decreases methylation of a molecular complex consisting of human Histone h3 and of human UBC to a methylated molecular complex consisting of human UBC.
Source	SourceID	Reference
PubMed	17339327	Miao F, Wu X, Zhang L, Yuan YC, Riggs AD, Natarajan R	Genome-wide analysis of histone lysine methylation variations caused by diabetic conditions in human monocytes	J Biol Chem	2007 May 4;282(18):13854-63	Epub 2007 Mar 5
In mesangial cells, D-Glucose increases expression of human GREMLIN [GREM1] mRNA.
Source	SourceID	Reference
PubMed	10744662	McMahon R, Murphy M, Clarkson M, Taal M, Mackenzie HS, Godson C, Martin F, Brady HR	IHG-2, a mesangial cell gene induced by high glucose, is human gremlin	Regulation by extracellular glucose concentration, cyclic mechanical strain, and transforming growth factor-beta1	J Biol Chem	2000 Apr 7;275(14):9901-4
High glucose [D-glucose] increases induction of gremlin [GREM1].
10744662	McMahon R, Murphy M, Clarkson M, Taal M, Mackenzie HS, Godson C, Martin F, Brady HR. IHG-2, a mesangial cell gene induced by high glucose, is human gremlin. Regulation by extracellular glucose concentration, cyclic mechanical strain, and transforming growth factor-beta1. J Biol Chem. 2000 Apr 7;275(14):9901-4.
Source: Ingenuity ExpertAssist Findings
Original Sentence:	Together these data indicate that (a) IHG-2 is gremlin, (b) gremlin is expressed in diabetic nephropathy in vivo, (c) both glycemic and mechanical strain stimulate mesangial cell gremlin expression in vitro, (d) high glucose induces gremlin, in part, through TGFbeta-mediated pathways, and (e) Gremlin is a potential endogenous antagonist of BMPs within a diabetic glomerular milieu.
