# Supplementary material for: Gene expression profiles in Rana pirica tadpoles following exposure to a predation threat
Source: BMC Genomics. 2015 Apr 2;16(1):258. doi: 10.1186/s12864-015-1389-4 (PMC4403775; doi:10.1186/s12864-015-1389-4)
Supplement: Additional file 5: Table S3. — Dragonfly larvae induced 316 genes that showed greater than 5 fold difference to control. [file 12864_2015_1389_MOESM5_ESM.xlsx]

## Sheet: Sheet1
Probe Set ID	Gene Title	Gene Symbol	Fold change ([Drago] vs [cont])	Heat map No from dragonfly	Entrez Gene	Gene Ontology Biological Process	Gene Ontology Cellular Component	Gene Ontology Molecular Function
Xl.20482.1.S1_at	MGC82070 protein	MGC82070	17.3835		444793		0005634 // nucleus // inferred from electronic annotation	0003677 // DNA binding // inferred from electronic annotation
Xl.21556.1.S1_at	hypothetical protein MGC68912	MGC68912	13.4332		379649			0008270 // zinc ion binding // inferred from electronic annotation /// 0046872 // metal ion binding // inferred from electronic annotation
Xl.24488.1.A1_at			12.186
Xl.13584.1.A1_at	hypothetical protein MGC83774	MGC83774	11.5326		431865	0006139 // nucleobase, nucleoside, nucleotide and nucleic acid metabolic process // inferred from electronic annotation /// 0006396 // RNA processing // inferred from electronic annotation	0000176 // nuclear exosome (RNase complex) // inferred from electronic annotation /// 0005622 // intracellular // inferred from electronic annotation	0003676 // nucleic acid binding // inferred from electronic annotation /// 0008408 // 3'-5' exonuclease activity // inferred from electronic annotation
Xl.658.1.S2_at	targeting protein for Xklp2	TPX2	11.5115	72	398174			0005515 // protein binding // inferred from physical interaction
Xl.14713.1.A1_at			10.5455
Xl.12145.1.A1_at			9.85204
Xl.18510.1.A1_at	Coiled-coil domain-containing protein 149	ccdc149	9.73132	73	431953
Xl.4115.1.S1_a_at	coated vesicle membrane protein	rnp24	9.64723	52	380311	0006810 // transport // inferred from electronic annotation	0016020 // membrane // inferred from electronic annotation /// 0016021 // integral to membrane // inferred from electronic annotation
Xl.17006.1.A1_a_at	hypothetical protein MGC83170	MGC83170	9.64359		414595
Xl.4175.2.A1_at			9.43901
Xl.691.2.A1_x_at	cytoskeletal protein 4.1	LOC397741	9.43072	53	397741	0030866 // cortical actin cytoskeleton organization // inferred from electronic annotation	0005634 // nucleus // inferred from electronic annotation /// 0005737 // cytoplasm // inferred from electronic annotation /// 0005856 // cytoskeleton // inferred from electronic annotation /// 0019898 // extrinsic to membrane // inferred from electronic annotation	0003779 // actin binding // inferred from electronic annotation /// 0005198 // structural molecule activity // inferred from electronic annotation /// 0005488 // binding // inferred from electronic annotation /// 0008092 // cytoskeletal protein binding // inferred from electronic annotation
Xl.10091.1.A1_at	MGC84014 protein	MGC84014	9.3863		444577			0005509 // calcium ion binding // inferred from electronic annotation
Xl.212.2.S1_a_at	Frzb-1 protein	Frzb-1	9.36569	70	399085	0007275 // multicellular organismal development // inferred from electronic annotation /// 0016055 // Wnt receptor signaling pathway // inferred from electronic annotation	0005576 // extracellular region // inferred from electronic annotation	0005515 // protein binding // inferred from electronic annotation
Xl.25181.1.A1_x_at			9.32486
Xl.18706.1.A1_at			9.28525
Xl.1395.1.A1_a_at	hypothetical LOC496316	LOC496316	9.24401		496316	0006081 // cellular aldehyde metabolic process // inferred from electronic annotation /// 0008152 // metabolic process // inferred from electronic annotation /// 0055114 // oxidation reduction // inferred from electronic annotation		0004030 // aldehyde dehydrogenase [NAD(P)+] activity // inferred from electronic annotation /// 0016491 // oxidoreductase activity // inferred from electronic annotation
Xl.26347.1.A1_at			9.2399
Xl.16726.1.A1_at			9.14354
Xl.23526.1.S1_at	similar to RU2S	MGC52970	9.10787	65	379332	0007242 // intracellular signaling cascade // inferred from electronic annotation
Xl.15434.2.A1_at	Hypothetical protein LOC446283 (LOC446283), mRNA	LOC446283	8.96499		446283			0005515 // protein binding // inferred from electronic annotation
Xl.22369.1.A1_x_at			8.95125
Xl.18800.1.A1_at			8.90376
Xl.24199.3.A1_at			8.79915
Xl.3040.1.A1_at	MGC82042 protein (MGC82042), mRNA	MGC82042	8.7747		444526	0006364 // rRNA processing // inferred from electronic annotation /// 0006379 // mRNA cleavage // inferred from electronic annotation /// 0008033 // tRNA processing // inferred from electronic annotation	0000172 // ribonuclease MRP complex // inferred from electronic annotation /// 0005655 // nucleolar ribonuclease P complex // inferred from electronic annotation /// 0030677 // ribonuclease P complex // inferred from electronic annotation	0003723 // RNA binding // inferred from electronic annotation /// 0004540 // ribonuclease activity // inferred from electronic annotation
Xl.9651.1.A1_at			8.72859
Xl.2758.1.A1_at			8.70035
Xl.24711.1.S1_at	MGC85309 protein	MGC85309	8.63591		447108			0005509 // calcium ion binding // inferred from electronic annotation /// 0005544 // calcium-dependent phospholipid binding // inferred from electronic annotation
Xl.2546.1.S1_at	proteasome subunit XC3	Psma2	8.5942	75	399279	0006511 // ubiquitin-dependent protein catabolic process // inferred from electronic annotation	0005634 // nucleus // inferred from electronic annotation /// 0005737 // cytoplasm // inferred from electronic annotation /// 0005829 // cytosol // inferred from electronic annotation /// 0005839 // proteasome core complex // inferred from electronic annotation /// 0043234 // protein complex // inferred from electronic annotation	0004175 // endopeptidase activity // inferred from electronic annotation /// 0004298 // threonine-type endopeptidase activity // inferred from electronic annotation /// 0008233 // peptidase activity // inferred from electronic annotation /// 0016787 // hydrolase activity // inferred from electronic annotation
Xl.14013.1.A1_at	MGC80631 protein	MGC80631	8.49521		444164			0016787 // hydrolase activity // inferred from electronic annotation
Xl.6592.1.A1_at			8.46308
Xl.10987.1.A1_at	Hypothetical protein LOC100127319, mRNA (cDNA clone IMAGE:8319360)	LOC100127319	8.38912		100127319
Xl.362.1.S1_at	gene 19	LOC398058	8.33402	63	398058
Xl.22500.1.A1_at			8.32639
Xl.10271.1.A1_at			8.2701
Xl.10269.1.S1_at	caudal type homeo box 4	cdx4	8.20664	74	380412	0006355 // regulation of transcription, DNA-dependent // inferred from electronic annotation /// 0007275 // multicellular organismal development // inferred from electronic annotation /// 0045449 // regulation of transcription // inferred from electronic annotation	0005634 // nucleus // inferred from electronic annotation	0003677 // DNA binding // inferred from electronic annotation /// 0003700 // transcription factor activity // inferred from electronic annotation /// 0030528 // transcription regulator activity // inferred from electronic annotation /// 0043565 // sequence-specific DNA binding // inferred from electronic annotation
Xl.4239.1.A1_at			8.09422
Xl.16124.1.A1_at	MGC82852 protein	MGC82852	8.08085		444366	0015031 // protein transport // inferred from electronic annotation	0030176 // integral to endoplasmic reticulum membrane // inferred from electronic annotation
Xl.10854.1.A1_at	hypothetical LOC494838	LOC494838	8.00316		494838	0006810 // transport // inferred from electronic annotation /// 0015031 // protein transport // inferred from electronic annotation /// 0065002 // intracellular protein transmembrane transport // inferred from electronic annotation	0005739 // mitochondrion // inferred from electronic annotation /// 0016020 // membrane // inferred from electronic annotation /// 0016021 // integral to membrane // inferred from electronic annotation /// 0031966 // mitochondrial membrane // inferred from electronic annotation
Xl.14521.1.S1_at	hypothetical protein LOC398688	LOC398688	7.91611		398688	0006810 // transport // inferred from electronic annotation /// 0006869 // lipid transport // inferred from electronic annotation /// 0008202 // steroid metabolic process // inferred from electronic annotation
Xl.18993.1.A1_at	hypothetical protein LOC100127327	LOC100127327	7.80563		100127327	0046907 // intracellular transport // inferred from electronic annotation
Xl.24707.1.A1_at			7.80439
Xl.21564.1.S1_at	collagen alpha2(IV)	col4a2-a	7.79187	51	373763
Xl.14467.1.A1_at			7.74806
Xl.517.1.S1_at	GTP-binding protein	rho6	7.63744	58	380077	0007264 // small GTPase mediated signal transduction // inferred from electronic annotation	0005622 // intracellular // inferred from electronic annotation /// 0016020 // membrane // inferred from electronic annotation	0000166 // nucleotide binding // inferred from electronic annotation /// 0005525 // GTP binding // inferred from electronic annotation
Xl.2500.1.S1_at			7.63382
Xl.3859.1.A1_at			7.58008
Xl.21636.1.S1_at	lamin LII	LOC397912	7.5471	50	397912		0005634 // nucleus // inferred from electronic annotation /// 0005637 // nuclear inner membrane // inferred from electronic annotation /// 0005882 // intermediate filament // inferred from electronic annotation /// 0016020 // membrane // inferred from electronic annotation	0005198 // structural molecule activity // inferred from electronic annotation
Xl.8196.1.A1_at	solute carrier family 15 (H+/peptide transporter), member 2	slc15a2	7.4555	64	380090	0006857 // oligopeptide transport // inferred from electronic annotation	0016020 // membrane // inferred from electronic annotation	0005215 // transporter activity // inferred from electronic annotation
Xl.5260.1.A1_at			7.44051
Xl.5165.1.A1_at	similar to glucose-6-phosphatase	MGC68455	7.35649	54	398855		0016020 // membrane // inferred from electronic annotation	0003824 // catalytic activity // inferred from electronic annotation
Xl.10771.1.A1_at			7.348
Xl.2410.1.A1_at			7.28197
Xl.7723.1.S1_at	ATP-binding cassette, sub-family E (OABP), member 1	abce1	7.20809	39	380454			0000166 // nucleotide binding // inferred from electronic annotation /// 0005524 // ATP binding // inferred from electronic annotation /// 0009055 // electron carrier activity // inferred from electronic annotation /// 0016887 // ATPase activity // inferred from electronic annotation /// 0017111 // nucleoside-triphosphatase activity // inferred from electronic annotation /// 0051536 // iron-sulfu…
Xl.1621.1.S1_s_at	HIRA protein	hira-A	7.19982	46	394341	0006350 // transcription // inferred from electronic annotation /// 0006355 // regulation of transcription, DNA-dependent // inferred from electronic annotation /// 0016568 // chromatin modification // inferred from electronic annotation /// 0045449 // regulation of transcription // inferred from electronic annotation	0005634 // nucleus // inferred from electronic annotation	0003682 // chromatin binding // inferred from electronic annotation /// 0030528 // transcription regulator activity // inferred from electronic annotation
Xl.11536.1.A1_at			7.13389
Xl.12971.1.A1_at			7.10608
Xl.2353.1.A1_x_at	hypothetical protein MGC98934	MGC98934	6.96068		734273
Xl.10830.1.A1_at	hypothetical protein MGC131199	MGC131199	6.95254		734815
Xl.12583.1.A1_at			6.92852
Xl.4928.1.S1_at	ribonucleoprotein	LOC397772	6.8963	66	397772		0005634 // nucleus // inferred from electronic annotation /// 0030529 // ribonucleoprotein complex // inferred from electronic annotation	0000166 // nucleotide binding // inferred from electronic annotation /// 0003676 // nucleic acid binding // inferred from electronic annotation /// 0003723 // RNA binding // inferred from electronic annotation
Xl.26200.1.A1_at	hypothetical protein MGC115178	MGC115178	6.88041		734402			0016787 // hydrolase activity // inferred from electronic annotation
Xl.15113.1.A1_at			6.85681
Xl.18484.1.A1_at			6.78528
Xl.23928.1.S1_at	hypothetical protein MGC83094	MGC83094	6.73688		414505	0006508 // proteolysis // inferred from electronic annotation		0004252 // serine-type endopeptidase activity // inferred from electronic annotation /// 0008236 // serine-type peptidase activity // inferred from electronic annotation
Xl.22905.1.S1_at	Staufen 1	stau1	6.69999	55	432335		0005622 // intracellular // inferred from electronic annotation	0003723 // RNA binding // inferred from electronic annotation /// 0003725 // double-stranded RNA binding // inferred from electronic annotation
Xl.13495.1.A1_at			6.65297
Xl.18909.1.S1_at	eukaryotic translation initiation factor 2B, subunit 3 gamma, 58kDa	eif2b3	6.6233	59	379837	0006629 // lipid metabolic process // inferred from electronic annotation /// 0007242 // intracellular signaling cascade // inferred from electronic annotation /// 0009058 // biosynthetic process // inferred from electronic annotation		0004629 // phospholipase C activity // inferred from electronic annotation /// 0016779 // nucleotidyltransferase activity // inferred from electronic annotation
Xl.3714.1.A1_at			6.6007
Xl.1142.1.S1_at	thyrotropin-releasing hormone precursor	trhp-a	6.59475	43	373666	0009755 // hormone-mediated signaling // inferred from electronic annotation	0005576 // extracellular region // inferred from electronic annotation	0005179 // hormone activity // inferred from electronic annotation /// 0005184 // neuropeptide hormone activity // inferred from electronic annotation
Xl.16703.1.A1_at	MGC84138 protein	MGC84138	6.56002		444627	0006955 // immune response // inferred from electronic annotation	0005576 // extracellular region // inferred from electronic annotation	0008009 // chemokine activity // inferred from electronic annotation
Xl.25770.1.S1_at	hypothetical LOC494706	LOC494706	6.55984		494706
Xl.798.1.S1_at	histone H1-like maternal protein	B4	6.54123	48	397900	0006334 // nucleosome assembly // inferred from electronic annotation /// 0007275 // multicellular organismal development // inferred from electronic annotation	0000786 // nucleosome // inferred from electronic annotation /// 0005634 // nucleus // inferred from direct assay /// 0005634 // nucleus // inferred from electronic annotation /// 0005694 // chromosome // inferred from electronic annotation	0003677 // DNA binding // inferred from electronic annotation /// 0005515 // protein binding // inferred from physical interaction
Xl.5264.1.A1_at	XXIAP protein (xxiap), mRNA	xxiap	6.53398	61	733235		0005622 // intracellular // inferred from electronic annotation	0005515 // protein binding // inferred from electronic annotation /// 0008270 // zinc ion binding // inferred from electronic annotation /// 0046872 // metal ion binding // inferred from electronic annotation
Xl.17526.1.A1_x_at			6.51998
Xl.23010.1.A1_at			6.48564
Xl.12869.1.A1_at			6.36293
Xl.3677.1.A1_at	Hypothetical protein LOC100137695 (LOC100137695), mRNA	LOC100137695	6.32464		100137695	0006486 // protein amino acid glycosylation // inferred from electronic annotation	0000139 // Golgi membrane // inferred from electronic annotation /// 0016020 // membrane // inferred from electronic annotation	0008417 // fucosyltransferase activity // inferred from electronic annotation /// 0046920 // alpha(1,3)-fucosyltransferase activity // inferred from electronic annotation
Xl.21518.1.S1_at	TCR VDJ BV6 BJ7	LOC443736	6.30033	41	443736
Xl.5963.1.A1_at	Hypothetical protein MGC131153 (MGC131153), mRNA	MGC131153	6.29931		734953	0006355 // regulation of transcription, DNA-dependent // inferred from electronic annotation /// 0045449 // regulation of transcription // inferred from electronic annotation	0005634 // nucleus // inferred from electronic annotation	0003700 // transcription factor activity // inferred from electronic annotation /// 0008270 // zinc ion binding // inferred from electronic annotation
Xl.5990.1.A1_at			6.24636
Xl.25995.1.A1_at	hypothetical protein MGC130982	MGC130982	6.23989		735235
Xl.18575.1.A1_at			6.22865
Xl.14894.1.A1_at			6.18487
Xl.13267.1.A1_at			6.14329
Xl.23885.1.S1_at	hypothetical protein MGC80476	MGC80476	6.1256		779125
Xl.18239.1.A1_at			6.12144
Xl.1965.1.S1_at	hypothetical protein MGC64526	MGC64526	6.03706		379614	0006508 // proteolysis // inferred from electronic annotation		0004180 // carboxypeptidase activity // inferred from electronic annotation /// 0004181 // metallocarboxypeptidase activity // inferred from electronic annotation /// 0008270 // zinc ion binding // inferred from electronic annotation
Xl.26176.1.S1_at			6.02848
Xl.10279.1.A1_at	hypothetical protein LOC431965	LOC431965	6.02447		431965
Xl.21542.1.A1_at	transcription factor Tbx5	tbx5-A	5.98182	45	373556	0006350 // transcription // inferred from electronic annotation /// 0006355 // regulation of transcription, DNA-dependent // inferred from electronic annotation /// 0006917 // induction of apoptosis // inferred from sequence or structural similarity /// 0007267 // cell-cell signaling // inferred from sequence or structural similarity /// 0007275 // multicellular organismal development // inferred…	0005634 // nucleus // inferred from electronic annotation /// 0005634 // nucleus // inferred from sequence or structural similarity /// 0005737 // cytoplasm // inferred from sequence or structural similarity	0003677 // DNA binding // inferred from electronic annotation /// 0003677 // DNA binding // inferred from sequence or structural similarity /// 0003700 // transcription factor activity // inferred from electronic annotation /// 0003700 // transcription factor activity // inferred from sequence or structural similarity /// 0003702 // RNA polymerase II transcription factor activity // inferred from…
Xl.22275.1.S1_s_at	apoptosis inhibitor 5	sr:nyz021	5.96484	47	379918	0006916 // anti-apoptosis // inferred from sequence or structural similarity		0005488 // binding // inferred from electronic annotation /// 0017134 // fibroblast growth factor binding // inferred from sequence or structural similarity
Xl.9631.2.A1_at			5.94335
Xl.13092.1.A1_at			5.91096
Xl.20594.1.S1_at			5.90191
Xl.18817.1.A1_at			5.87251
Xl.17449.1.A1_at			5.87236
Xl.12098.1.S1_at	transcription factor Hoxa2b	hoxa2b-A	5.86425	57	373836	0006355 // regulation of transcription, DNA-dependent // inferred from electronic annotation /// 0007275 // multicellular organismal development // inferred from electronic annotation /// 0045449 // regulation of transcription // inferred from electronic annotation	0005634 // nucleus // inferred from electronic annotation	0003677 // DNA binding // inferred from electronic annotation /// 0003700 // transcription factor activity // inferred from electronic annotation /// 0030528 // transcription regulator activity // inferred from electronic annotation /// 0043565 // sequence-specific DNA binding // inferred from electronic annotation
Xl.1924.1.A1_at			5.84059
Xl.7081.1.S1_at	hypothetical protein MGC78774	MGC78774	5.83061		432334		0005634 // nucleus // inferred from electronic annotation /// 0005737 // cytoplasm // inferred from electronic annotation /// 0005813 // centrosome // inferred from electronic annotation	0004721 // phosphoprotein phosphatase activity // inferred from electronic annotation /// 0005506 // iron ion binding // inferred from electronic annotation /// 0016787 // hydrolase activity // inferred from electronic annotation /// 0030145 // manganese ion binding // inferred from electronic annotation /// 0046872 // metal ion binding // inferred from electronic annotation
Xl.1480.1.S1_at	similar to high mobility group box 2	MGC52825	5.83037	76	379074		0005634 // nucleus // inferred from electronic annotation	0003677 // DNA binding // inferred from electronic annotation
Xl.22924.1.A1_at			5.79567
Xl.12848.3.S1_x_at	collagen, type IV, alpha 3 binding protein	col4a3bp	5.79385	42	432007	0006810 // transport // inferred from electronic annotation /// 0006869 // lipid transport // inferred from electronic annotation	0005737 // cytoplasm // inferred from electronic annotation /// 0005783 // endoplasmic reticulum // inferred from electronic annotation /// 0005794 // Golgi apparatus // inferred from electronic annotation
Xl.693.2.S1_a_at	calcium/calmodulin-dependent protein kinase (CaM kinase) II gamma	camk2g	5.78829	40	380508	0006468 // protein amino acid phosphorylation // inferred from electronic annotation	0005954 // calcium- and calmodulin-dependent protein kinase complex // traceable author statement	0000166 // nucleotide binding // inferred from electronic annotation /// 0004672 // protein kinase activity // inferred from electronic annotation /// 0004674 // protein serine/threonine kinase activity // inferred from electronic annotation /// 0004683 // calmodulin-dependent protein kinase activity // inferred from electronic annotation /// 0005516 // calmodulin binding // inferred from electro…
Xl.26001.2.S1_at	hypothetical LOC495368	LOC495368	5.745		495368	0006508 // proteolysis // inferred from electronic annotation		0004180 // carboxypeptidase activity // inferred from electronic annotation /// 0004181 // metallocarboxypeptidase activity // inferred from electronic annotation /// 0008270 // zinc ion binding // inferred from electronic annotation
Xl.12962.1.S1_at	hypothetical protein MGC53094	MGC53094	5.73832		379306
Xl.1810.1.A1_at	similar to myosin IC	LOC398527	5.72318	38	398527		0016459 // myosin complex // inferred from electronic annotation	0000166 // nucleotide binding // inferred from electronic annotation /// 0003774 // motor activity // inferred from electronic annotation /// 0005524 // ATP binding // inferred from electronic annotation
Xl.2530.1.S1_at	cAMP responsive element binding protein 1	creb1	5.72049	60	379764	0006355 // regulation of transcription, DNA-dependent // inferred from electronic annotation	0005634 // nucleus // inferred from electronic annotation	0003677 // DNA binding // inferred from electronic annotation /// 0003700 // transcription factor activity // inferred from electronic annotation /// 0005515 // protein binding // inferred from electronic annotation /// 0043565 // sequence-specific DNA binding // inferred from electronic annotation /// 0046983 // protein dimerization activity // inferred from electronic annotation
Xl.1462.1.A1_at			5.71311
Xl.26103.1.S1_at	centrin 3	Cetn3	5.71185	78	399168			0005509 // calcium ion binding // inferred from electronic annotation
Xl.8565.1.A1_a_at	solute carrier family 22 (organic cation transporter), member 5	slc22a5	5.69748	69	380592	0006810 // transport // inferred from electronic annotation /// 0006811 // ion transport // inferred from electronic annotation	0016020 // membrane // inferred from electronic annotation /// 0016021 // integral to membrane // inferred from electronic annotation	0005215 // transporter activity // inferred from electronic annotation /// 0015075 // ion transmembrane transporter activity // inferred from electronic annotation
Xl.3635.1.A1_at	hypothetical protein MGC132028	MGC132028	5.69667		734970	0000398 // nuclear mRNA splicing, via spliceosome // inferred from electronic annotation	0005681 // spliceosome // inferred from electronic annotation	0005515 // protein binding // inferred from electronic annotation
Xl.854.1.S1_at	60S ribosomal protein L5-A	rpl5-a	5.66967	56	379064	0006412 // translation // inferred from electronic annotation	0005622 // intracellular // inferred from electronic annotation /// 0005737 // cytoplasm // inferred from electronic annotation /// 0005840 // ribosome // inferred from electronic annotation /// 0030529 // ribonucleoprotein complex // inferred from electronic annotation	0003723 // RNA binding // inferred from electronic annotation /// 0003735 // structural constituent of ribosome // inferred from electronic annotation /// 0008097 // 5S rRNA binding // inferred from electronic annotation /// 0019843 // rRNA binding // inferred from electronic annotation
Xl.22431.1.A1_at			5.62472
Xl.295.1.S1_at	lamin B1	lmnb1	5.62295	44	379745		0005882 // intermediate filament // inferred from electronic annotation	0005198 // structural molecule activity // inferred from electronic annotation
Xl.13797.1.A1_at			5.62196
Xl.23817.1.S1_at	acyl-Coenzyme A dehydrogenase, C-4 to C-12 straight chain	acadm	5.60256	80	446467	0008152 // metabolic process // inferred from electronic annotation		0003995 // acyl-CoA dehydrogenase activity // inferred from electronic annotation /// 0009055 // electron carrier activity // inferred from electronic annotation /// 0016491 // oxidoreductase activity // inferred from electronic annotation /// 0016627 // oxidoreductase activity, acting on the CH-CH group of donors // inferred from electronic annotation /// 0050660 // FAD binding // inferred from …
Xl.13742.1.A1_at			5.59802
Xl.16042.1.S1_at	MGC82441 protein	MGC82441	5.59458		446631
Xl.5442.1.A1_at	hypothetical protein MGC132166	MGC132166	5.57116		734975	0008152 // metabolic process // inferred from electronic annotation		0003824 // catalytic activity // inferred from electronic annotation /// 0005524 // ATP binding // inferred from electronic annotation /// 0016874 // ligase activity // inferred from electronic annotation
Xl.9121.1.A1_x_at			5.56507
Xl.19297.1.A1_at			5.55883
Xl.26382.1.S1_at			5.55681
Xl.13412.1.A1_at	MGC85550 protein (MGC85550), mRNA	MGC85550	5.527		447177	0006412 // translation // inferred from electronic annotation	0005622 // intracellular // inferred from electronic annotation /// 0005840 // ribosome // inferred from electronic annotation	0003735 // structural constituent of ribosome // inferred from electronic annotation
Xl.24723.1.A1_at	shisa	LOC443566	5.49915	71	443566	0007275 // multicellular organismal development // inferred from electronic annotation	0005783 // endoplasmic reticulum // inferred from electronic annotation /// 0016020 // membrane // inferred from electronic annotation /// 0016021 // integral to membrane // inferred from electronic annotation
Xl.16046.1.S1_at	MGC84021 protein	MGC84021	5.47665		444581
Xl.11507.1.A1_at			5.47032
Xl.21707.2.A1_at	hypothetical protein MGC98939	MGC98939	5.46818		779375	0008654 // phospholipid biosynthetic process // inferred from electronic annotation	0016020 // membrane // inferred from electronic annotation	0016780 // phosphotransferase activity, for other substituted phosphate groups // inferred from electronic annotation
Xl.13458.1.A1_at			5.40691
Xl.10794.1.A1_at	quiescin Q6-like 1	qscn6l1	5.39497	67	100036793	0045454 // cell redox homeostasis // inferred from electronic annotation /// 0055114 // oxidation reduction // inferred from electronic annotation		0016972 // thiol oxidase activity // inferred from electronic annotation
Xl.2984.1.A1_at	MGC80276 protein	MGC80276	5.39373		443936	0006810 // transport // inferred from electronic annotation /// 0016070 // RNA metabolic process // inferred from electronic annotation /// 0051028 // mRNA transport // inferred from electronic annotation	0005634 // nucleus // inferred from electronic annotation	0003723 // RNA binding // inferred from electronic annotation /// 0005488 // binding // inferred from electronic annotation /// 0005515 // protein binding // inferred from electronic annotation
Xl.7036.1.A1_at			5.39181
Xl.21540.1.S1_s_at			5.38693					0004871 // signal transducer activity // inferred from electronic annotation
Xl.24358.1.A1_x_at			5.38469
Xl.25286.1.A1_a_at	hypothetical protein MGC115713	MGC115713	5.36849		735134	0043461 // proton-transporting ATP synthase complex assembly // inferred from electronic annotation		0005515 // protein binding // inferred from electronic annotation
Xl.15981.1.S1_at	hypothetical LOC496286	LOC496286	5.36681		496286			0000166 // nucleotide binding // inferred from electronic annotation /// 0005524 // ATP binding // inferred from electronic annotation /// 0017111 // nucleoside-triphosphatase activity // inferred from electronic annotation
Xl.25104.1.A1_at			5.34705
Xl.21920.1.S1_at	similar to solute carrier family 19, member 3	MGC52872	5.31078	37	379156	0006810 // transport // inferred from electronic annotation	0016020 // membrane // inferred from electronic annotation	0005542 // folic acid binding // inferred from electronic annotation /// 0008518 // reduced folate carrier activity // inferred from electronic annotation
Xl.26378.1.A1_at			5.30598
Xl.23236.1.A1_at			5.30247
Xl.20496.1.A1_at	hypothetical protein MGC64443	MGC64443	5.29044		379478	0006730 // one-carbon compound metabolic process // inferred from electronic annotation		0004089 // carbonate dehydratase activity // inferred from electronic annotation /// 0008270 // zinc ion binding // inferred from electronic annotation
Xl.16367.1.A1_at	mediator complex subunit 16	med16	5.28525	49	735082	0006350 // transcription // inferred from electronic annotation /// 0006355 // regulation of transcription, DNA-dependent // inferred from electronic annotation	0005634 // nucleus // inferred from electronic annotation
Xl.17015.1.A1_at	hedgehog-interacting protein	hhip	5.2488	68	380097		0016020 // membrane // inferred from electronic annotation	0003824 // catalytic activity // inferred from electronic annotation
Xl.23151.1.S1_at	similar to adhesion regulating molecule 1	MGC53234	5.24127	62	379281	0043248 // proteasome assembly // inferred from sequence or structural similarity	0000502 // proteasome complex // inferred from sequence or structural similarity /// 0005634 // nucleus // inferred from electronic annotation /// 0005737 // cytoplasm // inferred from electronic annotation /// 0005829 // cytosol // inferred from electronic annotation /// 0043234 // protein complex // inferred from electronic annotation	0008538 // proteasome activator activity // inferred from sequence or structural similarity
Xl.9123.1.A1_at			5.24033
Xl.290.1.S1_a_at	14S cohesin SMC3 subunit /// structural maintenance of chromosomes protein 3	LOC100137611 /// smc3	5.2337	77	100137611 /// 399092	0006281 // DNA repair // inferred from electronic annotation /// 0006974 // response to DNA damage stimulus // inferred from electronic annotation /// 0007049 // cell cycle // inferred from electronic annotation /// 0007067 // mitosis // inferred from electronic annotation /// 0007126 // meiosis // inferred from electronic annotation /// 0051276 // chromosome organization // inferred from electro…	0005634 // nucleus // inferred from electronic annotation /// 0005694 // chromosome // inferred from electronic annotation	0005515 // protein binding // inferred from physical interaction /// 0005515 // protein binding // inferred from electronic annotation /// 0005524 // ATP binding // inferred from electronic annotation /// 0042802 // identical protein binding // inferred from physical interaction
Xl.19865.1.A1_at			5.22662
Xl.6295.1.S1_a_at	NHP2 non-histone chromosome protein 2-like 1 (S. cerevisiae) /// NHP2-like protein 1	hoip /// nhp2l1	5.2253	36	380416 /// 495253	0006397 // mRNA processing // inferred from electronic annotation /// 0008380 // RNA splicing // inferred from electronic annotation /// 0042254 // ribosome biogenesis // inferred from electronic annotation	0005634 // nucleus // inferred from electronic annotation /// 0005681 // spliceosome // inferred from electronic annotation /// 0030529 // ribonucleoprotein complex // inferred from electronic annotation	0003723 // RNA binding // inferred from electronic annotation
Xl.18593.1.A1_at	MGC82862 protein	MGC82862	5.22211		444368			0005515 // protein binding // inferred from electronic annotation
Xl.15843.1.A1_at	Hypothetical protein LOC100127337, mRNA (cDNA clone IMAGE:7980696)	LOC100127337	5.21946		100127337
Xl.24308.1.A1_at			5.21697
Xl.1732.1.S1_at	MGC85425 protein (MGC85425), mRNA	MGC85425	5.21579		447143
Xl.24347.1.A1_at			5.21325
Xl.24070.1.S1_at	MGC85215 protein (MGC85215), mRNA	MGC85215	5.18786		447072	0007242 // intracellular signaling cascade // inferred from electronic annotation	0016020 // membrane // inferred from electronic annotation
Xl.23095.1.A1_at			5.16565
Xl.21749.1.S1_at			5.15981
Xl.22223.1.S1_at			5.15408
Xl.25044.1.A1_at			5.15355
Xl.7656.1.A1_at			5.14871
Xl.4449.1.S1_at	hypothetical LOC495028	LOC495028	5.12553		495028
Xl.13992.1.A1_at	MGC84112 protein	MGC84112	5.12491		444619
Xl.14082.1.A1_at	hypothetical LOC495050	cnot6l-b	5.11814		495050	0006397 // mRNA processing // inferred from electronic annotation	0005737 // cytoplasm // inferred from electronic annotation	0004518 // nuclease activity // inferred from electronic annotation /// 0004527 // exonuclease activity // inferred from electronic annotation /// 0005515 // protein binding // inferred from electronic annotation /// 0016787 // hydrolase activity // inferred from electronic annotation
Xl.18751.1.A1_at			5.11451
Xl.9058.1.A1_at	matrix metalloproteinase 13 (collagenase 3)	mmp13	5.08729	79	446898	0006508 // proteolysis // inferred from electronic annotation /// 0008152 // metabolic process // inferred from electronic annotation	0005578 // proteinaceous extracellular matrix // inferred from electronic annotation	0004222 // metalloendopeptidase activity // inferred from electronic annotation /// 0005509 // calcium ion binding // inferred from electronic annotation /// 0008233 // peptidase activity // inferred from electronic annotation /// 0008237 // metallopeptidase activity // inferred from electronic annotation /// 0008270 // zinc ion binding // inferred from electronic annotation /// 0016787 // hydrol…
Xl.7424.1.A1_at			5.05979
Xl.26201.1.A1_at			5.03441
Xl.17826.1.S1_at	hypothetical protein MGC83501	MGC83501	5.024		432262	0045454 // cell redox homeostasis // inferred from electronic annotation		0016209 // antioxidant activity // inferred from electronic annotation /// 0016491 // oxidoreductase activity // inferred from electronic annotation
Xl.4812.1.A1_at			5.02003
Xl.25991.1.S1_at			5.01792
Xl.5151.1.A1_at			5.01758
Xl.7034.1.S1_at	hypothetical protein LOC398646	LOC398646	5.01127		398646	0006810 // transport // inferred from electronic annotation	0008021 // synaptic vesicle // inferred from electronic annotation /// 0016020 // membrane // inferred from electronic annotation /// 0016021 // integral to membrane // inferred from electronic annotation	0005215 // transporter activity // inferred from electronic annotation
Xl.7800.1.A1_at	hypothetical protein LOC100101302	LOC100101302	5.01046		100101302	0006468 // protein amino acid phosphorylation // inferred from electronic annotation		0000166 // nucleotide binding // inferred from electronic annotation /// 0004672 // protein kinase activity // inferred from electronic annotation /// 0004674 // protein serine/threonine kinase activity // inferred from electronic annotation /// 0005524 // ATP binding // inferred from electronic annotation /// 0016301 // kinase activity // inferred from electronic annotation /// 0016740 // transf…
Xl.13298.1.A1_at	MGC83295 protein	MGC83295	5.00011		447519
Xl.6480.2.S1_a_at	fibroblast growth factor receptor-1 /// fibroblast growth factor receptor	fgfr1-A /// XFGFRA2	-5.00934	10	394418 /// 397782	0006468 // protein amino acid phosphorylation // inferred from electronic annotation	0016020 // membrane // inferred from electronic annotation /// 0016021 // integral to membrane // inferred from electronic annotation	0000166 // nucleotide binding // inferred from electronic annotation /// 0004672 // protein kinase activity // inferred from electronic annotation /// 0004713 // protein tyrosine kinase activity // inferred from electronic annotation /// 0004714 // transmembrane receptor protein tyrosine kinase activity // inferred from electronic annotation /// 0004872 // receptor activity // inferred from elect…
Xl.980.1.S1_at	caspase-9	casp9-A	-5.01415	33	373560	0006508 // proteolysis // inferred from electronic annotation /// 0006915 // apoptosis // inferred from electronic annotation /// 0007165 // signal transduction // inferred from electronic annotation /// 0042981 // regulation of apoptosis // inferred from electronic annotation	0005622 // intracellular // inferred from electronic annotation	0004197 // cysteine-type endopeptidase activity // inferred from electronic annotation /// 0005515 // protein binding // inferred from electronic annotation /// 0008233 // peptidase activity // inferred from electronic annotation /// 0008234 // cysteine-type peptidase activity // inferred from electronic annotation /// 0016787 // hydrolase activity // inferred from electronic annotation
Xl.18844.1.A1_at			-5.01819
Xl.24914.1.S1_x_at	translocon-associated protein TRAPdelta	LOC397945	-5.02722	7	397945		0005783 // endoplasmic reticulum // inferred from electronic annotation /// 0016021 // integral to membrane // inferred from electronic annotation
Xl.14601.1.A1_at			-5.05207
Xl.9649.1.A1_at			-5.05849
Xl.8943.1.A1_at			-5.09189
Xl.16484.2.S1_at	guanylate kinase 1	guk1	-5.0957	9	447035	0006163 // purine nucleotide metabolic process // inferred from electronic annotation		0004385 // guanylate kinase activity // inferred from electronic annotation
Xl.17886.1.A1_at			-5.10729
Xl.20640.1.A1_at			-5.11119
Xl.23215.1.A1_at			-5.11545
Xl.3036.1.A1_at	TIP41-like	tiprl	-5.12939	18	432068
Xl.3720.1.A1_at	Hypothetical protein MGC115383 (MGC115383), mRNA	MGC115383	-5.13392		735113			0017134 // fibroblast growth factor binding // inferred from electronic annotation
Xl.417.1.S1_at	peptidyl-glycine alpha-amidating monooxygenase A precursor	pam-a	-5.14878	11	379207	0006518 // peptide metabolic process // inferred from electronic annotation /// 0009987 // cellular process // inferred from electronic annotation /// 0055114 // oxidation reduction // inferred from electronic annotation	0016020 // membrane // inferred from electronic annotation /// 0016021 // integral to membrane // inferred from electronic annotation /// 0031410 // cytoplasmic vesicle // inferred from electronic annotation	0003824 // catalytic activity // inferred from electronic annotation /// 0004497 // monooxygenase activity // inferred from electronic annotation /// 0004504 // peptidylglycine monooxygenase activity // inferred from electronic annotation /// 0004598 // peptidylamidoglycolate lyase activity // inferred from electronic annotation /// 0005507 // copper ion binding // inferred from electronic annota…
Xl.24455.1.S1_a_at			-5.16834
Xl.6721.1.A1_at	MGC80899 protein	MGC80899	-5.17706		446882		0005634 // nucleus // inferred from electronic annotation	0003713 // transcription coactivator activity // inferred from electronic annotation
Xl.2034.1.A1_at	hypothetical protein LOC443724	LOC443724	-5.19845		443724	0006886 // intracellular protein transport // inferred from electronic annotation /// 0006897 // endocytosis // inferred from electronic annotation /// 0015031 // protein transport // inferred from electronic annotation /// 0016192 // vesicle-mediated transport // inferred from electronic annotation	0005794 // Golgi apparatus // inferred from electronic annotation /// 0030117 // membrane coat // inferred from electronic annotation	0005488 // binding // inferred from electronic annotation /// 0005515 // protein binding // inferred from electronic annotation /// 0008565 // protein transporter activity // inferred from electronic annotation
Xl.416.1.S1_at	winged-helix transcription factor	foxg1b-a	-5.20103	16	373732	0006350 // transcription // inferred from electronic annotation /// 0006355 // regulation of transcription, DNA-dependent // inferred from electronic annotation /// 0006355 // regulation of transcription, DNA-dependent // non-traceable author statement /// 0007275 // multicellular organismal development // inferred from electronic annotation /// 0007399 // nervous system development // inferred f…	0005634 // nucleus // inferred from electronic annotation /// 0005634 // nucleus // non-traceable author statement	0003677 // DNA binding // inferred from electronic annotation /// 0003677 // DNA binding // non-traceable author statement /// 0003700 // transcription factor activity // inferred from electronic annotation /// 0003700 // transcription factor activity // non-traceable author statement /// 0016563 // transcription activator activity // inferred from direct assay /// 0016564 // transcription repres…
Xl.6157.1.S1_at	MGC82792 protein (MGC82792), mRNA	MGC82792	-5.20334		444344	0006281 // DNA repair // inferred from electronic annotation /// 0006974 // response to DNA damage stimulus // inferred from electronic annotation /// 0007049 // cell cycle // inferred from electronic annotation	0005634 // nucleus // inferred from electronic annotation
Xl.3565.1.A1_at	MGC82205 protein	MGC82205	-5.21095		446612	0006350 // transcription // inferred from electronic annotation /// 0006355 // regulation of transcription, DNA-dependent // inferred from electronic annotation /// 0007049 // cell cycle // inferred from electronic annotation	0005634 // nucleus // inferred from electronic annotation	0003676 // nucleic acid binding // inferred from electronic annotation /// 0003677 // DNA binding // inferred from electronic annotation /// 0008270 // zinc ion binding // inferred from electronic annotation /// 0046872 // metal ion binding // inferred from electronic annotation
Xl.205.1.S1_at	chloride channel Ka	clcnka-A	-5.21415	20	378616	0006821 // chloride transport // inferred from electronic annotation	0016020 // membrane // inferred from electronic annotation /// 0016021 // integral to membrane // inferred from electronic annotation	0005216 // ion channel activity // inferred from electronic annotation /// 0005247 // voltage-gated chloride channel activity // inferred from electronic annotation
Xl.21852.1.S1_s_at	14-3-3 protein zeta /// tyrosine 3-monooxygenase/tryptophan 5-monooxygenase activation protein, zeta polypeptide	ywhaz /// ywhaz	-5.22621	17	379608 /// 379809		0005737 // cytoplasm // inferred from electronic annotation	0019904 // protein domain specific binding // inferred from electronic annotation
Xl.1072.1.S1_at	XMCM7	LOC397852	-5.2282	1	397852	0006260 // DNA replication // inferred from electronic annotation /// 0006268 // DNA unwinding during replication // inferred from direct assay /// 0006270 // DNA replication initiation // inferred from electronic annotation /// 0006350 // transcription // inferred from electronic annotation /// 0006355 // regulation of transcription, DNA-dependent // inferred from electronic annotation /// 00070…	0000785 // chromatin // inferred from direct assay /// 0005634 // nucleus // inferred from electronic annotation /// 0042555 // MCM complex // inferred from direct assay	0000166 // nucleotide binding // inferred from electronic annotation /// 0003677 // DNA binding // inferred from electronic annotation /// 0003682 // chromatin binding // inferred from direct assay /// 0005524 // ATP binding // inferred from electronic annotation /// 0008270 // zinc ion binding // inferred from electronic annotation /// 0016887 // ATPase activity // inferred from direct assay ///…
Xl.12334.1.A1_at			-5.23626
Xl.3728.1.A1_at	MGC82123 protein	MGC82123	-5.27894		447219
Xl.4107.1.A1_at			-5.30202
Xl.19101.1.S1_at			-5.31181
Xl.6453.1.S1_a_at	Hypothetical protein MGC82344 (MGC82344), mRNA	MGC82344	-5.34348		432190	0006412 // translation // inferred from electronic annotation	0005622 // intracellular // inferred from electronic annotation /// 0005840 // ribosome // inferred from electronic annotation /// 0030529 // ribonucleoprotein complex // inferred from electronic annotation	0003735 // structural constituent of ribosome // inferred from electronic annotation
Xl.21949.1.A1_at			-5.34866
Xl.22426.1.A1_at	hypothetical protein MGC85103	MGC85103	-5.35792		734260	0016051 // carbohydrate biosynthetic process // inferred from electronic annotation	0005794 // Golgi apparatus // inferred from electronic annotation /// 0016021 // integral to membrane // inferred from electronic annotation	0008146 // sulfotransferase activity // inferred from electronic annotation
Xl.21508.1.A1_at	CUB and Sushi multiple domains 1/integumentary mucin B.1	csmd1-A	-5.35988	29	373745
Xl.24470.1.A1_at			-5.36684
Xl.1687.1.A1_at			-5.3858
Xl.209.1.S1_at			-5.38801
Xl.25455.1.S1_at			-5.41615
Xl.20993.1.A1_at			-5.41948
Xl.222.1.S2_at	syndecan-2	sdc2-b	-5.42191	28	394283		0016020 // membrane // inferred from electronic annotation /// 0016021 // integral to membrane // inferred from electronic annotation	0008092 // cytoskeletal protein binding // inferred from electronic annotation
Xl.14677.3.S1_a_at			-5.43722
Xl.20011.1.S1_at	fibroblast growth factor-8b	FGF-8b	-5.44026	3	399183			0008083 // growth factor activity // inferred from electronic annotation
Xl.9189.1.S1_at			-5.44606
Xl.20047.1.S1_at	hypothetical protein LOC100101317	LOC100101317	-5.46647		100101317
Xl.23962.1.S1_at	Hypothetical protein MGC98794 (MGC98794), mRNA	MGC98794	-5.4829		734271
Xl.15450.1.A1_at			-5.48411
Xl.4977.1.A1_at	MGC83617 protein	MGC83617	-5.48624		444089	0006468 // protein amino acid phosphorylation // inferred from electronic annotation	0005856 // cytoskeleton // inferred from electronic annotation	0000166 // nucleotide binding // inferred from electronic annotation /// 0004672 // protein kinase activity // inferred from electronic annotation /// 0004713 // protein tyrosine kinase activity // inferred from electronic annotation /// 0004715 // non-membrane spanning protein tyrosine kinase activity // inferred from electronic annotation /// 0004718 // Janus kinase activity // inferred from el…
Xl.24622.1.A1_at	hypothetical protein MGC64411	MGC64411	-5.50825		379474			0016787 // hydrolase activity // inferred from electronic annotation
Xl.22489.1.S1_at	maternal G10 transcript	g10	-5.51783	31	379740	0007275 // multicellular organismal development // inferred from electronic annotation	0005634 // nucleus // inferred from electronic annotation	0008270 // zinc ion binding // inferred from electronic annotation /// 0046872 // metal ion binding // inferred from electronic annotation
Xl.13965.1.A1_at			-5.5206
Xl.15849.1.A1_at			-5.5297
Xl.12555.1.A1_at			-5.53442
Xl.12051.1.A1_at	hypothetical protein LOC100037153	LOC100037153	-5.54467		100037153
Xl.19933.1.S1_at			-5.5516
Xl.9833.1.S1_at	TAB1	LOC398025	-5.56325	2	398025			0003824 // catalytic activity // inferred from electronic annotation
Xl.9480.1.S1_at	RAS guanyl-releasing protein 2-A	rasgrp2-a	-5.5825	30	379250	0007242 // intracellular signaling cascade // inferred from electronic annotation /// 0007264 // small GTPase mediated signal transduction // inferred from electronic annotation /// 0051056 // regulation of small GTPase mediated signal transduction // inferred from electronic annotation	0005622 // intracellular // inferred from electronic annotation /// 0005737 // cytoplasm // inferred from electronic annotation /// 0005886 // plasma membrane // inferred from electronic annotation /// 0016020 // membrane // inferred from electronic annotation /// 0019717 // synaptosome // inferred from electronic annotation /// 0030054 // cell junction // inferred from electronic annotation /// …	0005085 // guanyl-nucleotide exchange factor activity // inferred from electronic annotation /// 0005509 // calcium ion binding // inferred from electronic annotation /// 0008270 // zinc ion binding // inferred from electronic annotation /// 0019992 // diacylglycerol binding // inferred from electronic annotation /// 0046872 // metal ion binding // inferred from electronic annotation
Xl.1744.1.A1_a_at			-5.60922
Xl.5164.1.A1_at	hypothetical protein MGC68809	MGC68809	-5.61194		398921
Xl.13749.1.A1_at	MGC81587 protein	MGC81587	-5.61701		446573	0006464 // protein modification process // inferred from electronic annotation	0005622 // intracellular // inferred from electronic annotation	0016881 // acid-amino acid ligase activity // inferred from electronic annotation
Xl.20793.1.S1_s_at	fusion, derived from t(12;16) malignant liposarcoma (human)	fus	-5.63736	19	380075		0005622 // intracellular // inferred from electronic annotation	0000166 // nucleotide binding // inferred from electronic annotation /// 0003676 // nucleic acid binding // inferred from electronic annotation /// 0008270 // zinc ion binding // inferred from electronic annotation
Xl.20645.1.A1_at			-5.65899
Xl.4064.1.S1_at	hypothetical protein MGC81284	MGC81284	-5.7184		414463
Xl.9073.1.A1_at			-5.78453
Xl.24365.1.S1_at			-5.80968
Xl.2022.1.A1_at			-5.8183
Xl.11629.1.A1_at	hypothetical protein MGC68816	MGC68816	-5.8222		398907	0007264 // small GTPase mediated signal transduction // inferred from electronic annotation /// 0015031 // protein transport // inferred from electronic annotation		0000166 // nucleotide binding // inferred from electronic annotation /// 0005525 // GTP binding // inferred from electronic annotation
Xl.14046.1.A1_at			-5.83065
Xl.12700.1.A1_at			-5.85519
Xl.19601.1.A1_at			-5.8589
Xl.21620.1.S1_at			-5.87014
Xl.21444.1.A1_at	neurotrophin receptor B xTrkB-beta	trkb-A	-5.87272	27	378552	0006468 // protein amino acid phosphorylation // inferred from electronic annotation /// 0007169 // transmembrane receptor protein tyrosine kinase signaling pathway // inferred from electronic annotation	0016020 // membrane // inferred from electronic annotation /// 0016021 // integral to membrane // inferred from electronic annotation	0000166 // nucleotide binding // inferred from electronic annotation /// 0004672 // protein kinase activity // inferred from electronic annotation /// 0004713 // protein tyrosine kinase activity // inferred from electronic annotation /// 0004714 // transmembrane receptor protein tyrosine kinase activity // inferred from electronic annotation /// 0004872 // receptor activity // inferred from elect…
Xl.24041.1.A1_at			-5.8819
Xl.1136.1.S1_at	CDNA clone MGC:82325 IMAGE:4057287	hbb2-A	-5.92248	14	373665	0006810 // transport // inferred from electronic annotation /// 0015671 // oxygen transport // inferred from electronic annotation	0005833 // hemoglobin complex // inferred from electronic annotation	0005344 // oxygen transporter activity // inferred from electronic annotation /// 0005506 // iron ion binding // inferred from electronic annotation /// 0019825 // oxygen binding // inferred from electronic annotation /// 0020037 // heme binding // inferred from electronic annotation /// 0046872 // metal ion binding // inferred from electronic annotation
Xl.9413.1.S1_at	hypothetical protein MGC68763	MGC68763	-5.94338		379617	0007017 // microtubule-based process // inferred from electronic annotation	0005875 // microtubule associated complex // inferred from electronic annotation	0003777 // microtubule motor activity // inferred from electronic annotation
Xl.9813.1.S1_at	Centromere protein M (cenpm), mRNA	cenpm	-5.99032	13	735182		0000775 // chromosome, centromeric region // inferred from electronic annotation /// 0005634 // nucleus // inferred from electronic annotation /// 0005694 // chromosome // inferred from electronic annotation
Xl.16748.1.S1_at	CDK2-associated protein 1	cdk2ap1	-6.00748	35	380551
Xl.15294.1.A1_at			-6.03273
Xl.15523.1.A1_at			-6.06957
Xl.25085.1.A1_at			-6.07965
Xl.15500.1.A1_at			-6.14525
Xl.5477.1.S1_a_at	hypothetical protein LOC100049142	LOC100049142	-6.15095		100049142			0000166 // nucleotide binding // inferred from electronic annotation /// 0003676 // nucleic acid binding // inferred from electronic annotation
Xl.2103.1.A1_at	ubiquitin coniugating enzyme 3b	ube2r2	-6.16123	34	380226	0019941 // modification-dependent protein catabolic process // inferred from electronic annotation /// 0043687 // post-translational protein modification // inferred from electronic annotation /// 0051246 // regulation of protein metabolic process // inferred from electronic annotation		0016874 // ligase activity // inferred from electronic annotation /// 0019787 // small conjugating protein ligase activity // inferred from electronic annotation
Xl.24161.1.A1_at			-6.18661
Xl.5701.1.S1_at	cyclin B5	LOC398162	-6.19146	8	398162	0007049 // cell cycle // inferred from electronic annotation /// 0051301 // cell division // inferred from electronic annotation	0005634 // nucleus // inferred from electronic annotation
Xl.630.1.S1_a_at	preprocaerulein /// caerulein	cae-a /// LOC397740	-6.25818	4	394315 /// 397740	0006952 // defense response // inferred from electronic annotation	0005576 // extracellular region // inferred from electronic annotation	0005179 // hormone activity // inferred from electronic annotation
Xl.17747.1.A1_at			-6.2752
Xl.3095.1.A1_at			-6.30482
Xl.24477.1.A1_at			-6.31225
Xl.3179.1.A1_at			-6.3451
Xl.12467.1.A1_at			-6.34863
Xl.892.1.S1_a_at	Arginase, non-hepatic 1	arg2-a	-6.35632	15	379198	0000050 // urea cycle // inferred from electronic annotation /// 0006525 // arginine metabolic process // inferred from electronic annotation		0004053 // arginase activity // inferred from electronic annotation /// 0016787 // hydrolase activity // inferred from electronic annotation /// 0016813 // hydrolase activity, acting on carbon-nitrogen (but not peptide) bonds, in linear amidines // inferred from electronic annotation /// 0030145 // manganese ion binding // inferred from electronic annotation /// 0046872 // metal ion binding // in…
Xl.25786.1.A1_at	MGC83646 protein	MGC83646	-6.362		444447	0006468 // protein amino acid phosphorylation // inferred from electronic annotation		0000166 // nucleotide binding // inferred from electronic annotation /// 0004672 // protein kinase activity // inferred from electronic annotation /// 0004674 // protein serine/threonine kinase activity // inferred from electronic annotation /// 0005524 // ATP binding // inferred from electronic annotation /// 0016301 // kinase activity // inferred from electronic annotation /// 0016740 // transf…
Xl.16800.3.A1_at			-6.40085
Xl.19838.1.S1_at	MGC82558 protein	MGC82558	-6.42987		444017	0006139 // nucleobase, nucleoside, nucleotide and nucleic acid metabolic process // inferred from electronic annotation		0005524 // ATP binding // inferred from electronic annotation /// 0016773 // phosphotransferase activity, alcohol group as acceptor // inferred from electronic annotation
Xl.13501.1.A1_at			-6.43727
Xl.7422.1.A1_at			-6.46062
Xl.10769.1.A1_at			-6.49627
Xl.13413.1.A1_at			-6.51863
Xl.2725.2.A1_at	hnRNP I-related RNA transport protein VgRBP60	VgRBP60	-6.55105	6	399134	0006397 // mRNA processing // inferred from electronic annotation	0005634 // nucleus // inferred from electronic annotation	0000166 // nucleotide binding // inferred from electronic annotation /// 0003676 // nucleic acid binding // inferred from electronic annotation /// 0003723 // RNA binding // inferred from electronic annotation
Xl.14540.1.A1_x_at			-6.59588
Xl.970.1.S1_at	mineralocorticoid receptor	Nr3c2	-6.71507	26	399290	0006350 // transcription // inferred from electronic annotation /// 0006355 // regulation of transcription, DNA-dependent // inferred from electronic annotation	0005634 // nucleus // inferred from electronic annotation /// 0005737 // cytoplasm // inferred from electronic annotation	0003677 // DNA binding // inferred from electronic annotation /// 0003700 // transcription factor activity // inferred from electronic annotation /// 0003707 // steroid hormone receptor activity // inferred from electronic annotation /// 0004872 // receptor activity // inferred from electronic annotation /// 0004879 // ligand-dependent nuclear receptor activity // inferred from electronic annotat…
Xl.16775.1.S1_at	similar to small androgen receptor-interacting protein	LOC398526	-6.72403	12	398526
Xl.13681.1.A1_at	Zincfinger protein750	sg1	-6.78382	5	734220		0005622 // intracellular // inferred from electronic annotation	0008270 // zinc ion binding // inferred from electronic annotation
Xl.13234.1.S1_at			-6.87236
Xl.12778.1.A1_x_at			-6.90777
Xl.18288.1.S1_at	retinol binding protein 4, plasma	rbp4	-6.96909	22	380159	0006810 // transport // inferred from electronic annotation		0005215 // transporter activity // inferred from electronic annotation /// 0005488 // binding // inferred from electronic annotation /// 0005501 // retinoid binding // inferred from electronic annotation
Xl.10092.1.S1_at			-6.97804
Xl.2804.1.S1_at	tropomyosin	Tm7	-6.99366	25	431788		0005737 // cytoplasm // inferred from electronic annotation /// 0005856 // cytoskeleton // inferred from electronic annotation	0003779 // actin binding // inferred from electronic annotation
Xl.19567.1.A1_at	hypothetical protein MGC115007	MGC115007	-7.03034		734626	0006260 // DNA replication // inferred from electronic annotation	0005634 // nucleus // inferred from electronic annotation	0000166 // nucleotide binding // inferred from electronic annotation /// 0003677 // DNA binding // inferred from electronic annotation /// 0005524 // ATP binding // inferred from electronic annotation /// 0017111 // nucleoside-triphosphatase activity // inferred from electronic annotation
Xl.1525.1.A1_at			-7.0686
Xl.20684.1.A1_at			-7.12414
Xl.17246.1.S1_at			-7.17625
Xl.9383.1.A1_at			-7.19462
Xl.13940.1.A1_at			-7.22152
Xl.23959.1.A1_at			-7.42797
Xl.1555.1.A1_at			-7.45562
Xl.1419.1.A1_at	hypothetical protein MGC68691	MGC68691	-7.51537		398826	0006355 // regulation of transcription, DNA-dependent // inferred from electronic annotation		0003700 // transcription factor activity // inferred from electronic annotation
Xl.5968.2.S1_a_at	hypothetical LOC495424	LOC495424	-7.52121		495424	0043687 // post-translational protein modification // inferred from electronic annotation /// 0051246 // regulation of protein metabolic process // inferred from electronic annotation		0019787 // small conjugating protein ligase activity // inferred from electronic annotation
Xl.9901.1.A1_at	hypothetical protein MGC115246	MGC115246	-7.58031		734721	0016070 // RNA metabolic process // inferred from electronic annotation		0005488 // binding // inferred from electronic annotation /// 0005515 // protein binding // inferred from electronic annotation
Xl.6392.1.A1_at	electrogenic sodium monocarboxylate cotransporter	smcte	-7.61686	21	403396	0006810 // transport // inferred from electronic annotation /// 0006811 // ion transport // inferred from electronic annotation /// 0006814 // sodium ion transport // inferred from electronic annotation	0016020 // membrane // inferred from electronic annotation /// 0016021 // integral to membrane // inferred from electronic annotation	0005215 // transporter activity // inferred from electronic annotation /// 0015293 // symporter activity // inferred from electronic annotation /// 0031402 // sodium ion binding // inferred from electronic annotation
Xl.8248.1.A1_at			-7.61825
Xl.16369.1.A1_at			-7.64769
Xl.13.2.A1_at			-7.70334
Xl.55.1.S1_at	thylacine 2	LOC397972	-7.70954	32	397972	0045449 // regulation of transcription // inferred from electronic annotation	0005634 // nucleus // inferred from electronic annotation	0030528 // transcription regulator activity // inferred from electronic annotation
Xl.14920.1.A1_at			-7.7977
Xl.21485.1.S1_at			-7.9035
Xl.25720.1.A1_at			-8.0195
Xl.11217.1.A1_at			-8.08075
Xl.10.1.S1_s_at	hypothetical LOC494676 /// hypothetical protein MGC84472 /// SCG10 protein	LOC494676 /// MGC84472 /// scg10	-8.10631		494676 /// 779132 /// 780757	0007242 // intracellular signaling cascade // inferred from electronic annotation	0005737 // cytoplasm // inferred from electronic annotation /// 0016020 // membrane // inferred from electronic annotation
Xl.22218.1.A1_at			-8.21918
Xl.7500.1.A1_at			-8.3209
Xl.8199.1.S1_at	hypothetical protein MGC52980	MGC52980	-8.37715		379167	0032313 // regulation of Rab GTPase activity // inferred from electronic annotation	0005622 // intracellular // inferred from electronic annotation	0005097 // Rab GTPase activator activity // inferred from electronic annotation
Xl.23245.1.S1_at	MGC81661 protein	MGC81661	-8.42402		446906
Xl.6689.1.S1_at			-8.9469
Xl.1541.1.A1_x_at			-9.3508
AFFX-Xl-AF292559-2_s_at			-9.37938
Xl.1131.1.S1_at	WD repeat and HMG-box DNA binding protein 1	wdhd1	-9.51166	24	397870		0005634 // nucleus // inferred from electronic annotation /// 0005737 // cytoplasm // inferred from electronic annotation	0003677 // DNA binding // inferred from electronic annotation
Xl.16733.1.A1_at			-10.4548
Xl.15735.1.A1_at			-10.8553
Xl.22259.1.A1_x_at	MGC79023 protein	MGC79023	-11.1545		443820
Xl.11691.1.S1_at	UPF0534 protein	MGC115525	-11.3053	23	734587
Xl.12041.1.A1_at			-11.3531
Xl.11723.1.A1_at	hypothetical LOC496087	LOC496087	-13.0227		496087	0006508 // proteolysis // inferred from electronic annotation		0004252 // serine-type endopeptidase activity // inferred from electronic annotation /// 0008233 // peptidase activity // inferred from electronic annotation /// 0008236 // serine-type peptidase activity // inferred from electronic annotation /// 0016787 // hydrolase activity // inferred from electronic annotation
Xl.2453.1.A1_at			-13.5727
Xl.4166.1.A1_at	MGC80578 protein	MGC80578	-15.0036		446821	0015986 // ATP synthesis coupled proton transport // inferred from electronic annotation /// 0015991 // ATP hydrolysis coupled proton transport // inferred from electronic annotation	0033179 // proton-transporting V-type ATPase, V0 domain // inferred from electronic annotation	0015078 // hydrogen ion transmembrane transporter activity // inferred from electronic annotation
Xl.7947.1.A1_at			-16.0122
