# Supplementary material for: Gene expression profiles in Rana pirica tadpoles following exposure to a predation threat
Source: BMC Genomics. 2015 Apr 2;16(1):258. doi: 10.1186/s12864-015-1389-4 (PMC4403775; doi:10.1186/s12864-015-1389-4)
Supplement: Additional file 6: Table S4. — Larval salamanders induced 301 genes that showed greater than 5 fold difference to control. [file 12864_2015_1389_MOESM6_ESM.xlsx]

## Sheet: Sheet1
Probe Set ID_1	Gene Title	Gene Symbol	Fold change([Salam] vs [cont])	Heat map No from salamander	Entrez Gene	Gene Ontology Biological Process	Gene Ontology Cellular Component	Gene Ontology Molecular Function
Xl.20118.1.A1_at			13.1423
Xl.9651.1.A1_at			12.9532
Xl.212.2.S1_a_at	Frzb-1 protein	Frzb-1	12.7408	72	399085	0016055 // Wnt receptor signaling pathway // inferred from electronic annotation///0007275 // multicellular organismal development // inferred from electronic annotation	0005576 // extracellular region // inferred from electronic annotation	0005515 // protein binding // inferred from electronic annotation
Xl.1320.1.A1_at			12.6899
Xl.14082.1.A1_at	hypothetical LOC495050	cnot6l-b	12.4035		495050	0006397 // mRNA processing // inferred from electronic annotation	0005737 // cytoplasm // inferred from electronic annotation	0004518 // nuclease activity // inferred from electronic annotation///0016787 // hydrolase activity // inferred from electronic annotation///0005515 // protein binding // inferred from electronic annotation///0004527 // exonuclease activity // inferred from electronic annotation
Xl.10032.1.A1_at	ppm1b protein	ppm1b	11.8163	56	432133	0006470 // protein amino acid dephosphorylation // inferred from electronic annotation	0008287 // protein serine/threonine phosphatase complex // inferred from electronic annotation	0000287 // magnesium ion binding // inferred from electronic annotation///0004722 // protein serine/threonine phosphatase activity // inferred from electronic annotation///0003824 // catalytic activity // inferred from electronic annotation///0046872 // metal ion binding // inferred from electronic annotation///0016787 // hydrolase activity // inferred from electronic annotation///0004721 // phos…
Xl.1395.1.A1_a_at	hypothetical LOC496316	LOC496316	11.413		496316	0008152 // metabolic process // inferred from electronic annotation///0055114 // oxidation reduction // inferred from electronic annotation///0006081 // cellular aldehyde metabolic process // inferred from electronic annotation		0004030 // aldehyde dehydrogenase [NAD(P)+] activity // inferred from electronic annotation///0016491 // oxidoreductase activity // inferred from electronic annotation
Xl.24347.1.A1_at			11.1918
Xl.4605.1.A1_at			10.2579
Xl.18706.1.A1_at			10.2367
Xl.21648.1.S1_at	Kit receptor tyrosine kinase homolog	kl1-A	10.0967	45	373772	0006468 // protein amino acid phosphorylation // inferred from electronic annotation///0007169 // transmembrane receptor protein tyrosine kinase signaling pathway // inferred from electronic annotation	0016021 // integral to membrane // inferred from electronic annotation///0016020 // membrane // inferred from electronic annotation	0005524 // ATP binding // inferred from electronic annotation///0004872 // receptor activity // inferred from electronic annotation///0004672 // protein kinase activity // inferred from electronic annotation///0004713 // protein tyrosine kinase activity // inferred from electronic annotation///0000166 // nucleotide binding // inferred from electronic annotation///0004714 // transmembrane receptor…
Xl.24105.1.A1_at	Peroxisomal trans-2-enoyl-CoA reductase (pecr), mRNA	pecr	10.0202	71	446674	0008152 // metabolic process // inferred from electronic annotation///0055114 // oxidation reduction // inferred from electronic annotation		0005488 // binding // inferred from electronic annotation///0003824 // catalytic activity // inferred from electronic annotation///0016491 // oxidoreductase activity // inferred from electronic annotation
Xl.4072.1.A1_x_at	hypothetical protein LOC734215	LOC734215	9.26755		734215			0005488 // binding // inferred from electronic annotation
Xl.10091.1.A1_at	MGC84014 protein	MGC84014	9.0569		444577			0005509 // calcium ion binding // inferred from electronic annotation
Xl.829.1.S2_at	neural cell adhesion molecule	LOC397761	8.99368	44	397761	0007155 // cell adhesion // inferred from electronic annotation	0005886 // plasma membrane // inferred from electronic annotation///0016021 // integral to membrane // inferred from electronic annotation///0016020 // membrane // inferred from electronic annotation	0005515 // protein binding // inferred from electronic annotation
Xl.23817.1.S1_at	acyl-Coenzyme A dehydrogenase, C-4 to C-12 straight chain	acadm	8.89405	73	446467	0008152 // metabolic process // inferred from electronic annotation		0016627 // oxidoreductase activity, acting on the CH-CH group of donors // inferred from electronic annotation///0009055 // electron carrier activity // inferred from electronic annotation///0003995 // acyl-CoA dehydrogenase activity // inferred from electronic annotation///0050660 // FAD binding // inferred from electronic annotation///0016491 // oxidoreductase activity // inferred from electron…
Xl.24488.1.A1_at			8.88595
Xl.22275.1.S1_s_at	apoptosis inhibitor 5	sr:nyz021	8.79849	41	379918	0006916 // anti-apoptosis // inferred from sequence or structural similarity		0017134 // fibroblast growth factor binding // inferred from sequence or structural similarity///0005488 // binding // inferred from electronic annotation
Xl.12583.1.A1_at			8.46474
Xl.5095.1.S2_a_at	hypothetical protein MGC69053	MGC69053	8.36079		379561	0019882 // antigen processing and presentation // inferred from electronic annotation///0006955 // immune response // inferred from electronic annotation	0042612 // MHC class I protein complex // inferred from electronic annotation///0016020 // membrane // inferred from electronic annotation
Xl.18800.1.A1_at			8.30204
Xl.1190.1.S1_at	BMP receptor	LOC397711	7.96367	59	397711	0006468 // protein amino acid phosphorylation // inferred from electronic annotation	0016020 // membrane // inferred from electronic annotation	0004675 // transmembrane receptor protein serine/threonine kinase activity // inferred from electronic annotation///0005524 // ATP binding // inferred from electronic annotation///0004872 // receptor activity // inferred from electronic annotation///0004672 // protein kinase activity // inferred from electronic annotation///0000166 // nucleotide binding // inferred from electronic annotation///00…
Xl.24461.1.S1_at	hypothetical LOC496315	LOC496315	7.85685		496315	0007186 // G-protein coupled receptor protein signaling pathway // inferred from electronic annotation///0007596 // blood coagulation // inferred from electronic annotation	0016021 // integral to membrane // inferred from electronic annotation	0015057 // thrombin receptor activity // inferred from electronic annotation
Xl.13333.1.A1_s_at			7.82259
Xl.15278.1.A1_at	hypothetical protein MGC81460	MGC81460	7.69621		431842		0005634 // nucleus // inferred from electronic annotation///0008180 // signalosome // inferred from electronic annotation///0005737 // cytoplasm // inferred from electronic annotation
Xl.4569.1.A1_at			7.64834
Xl.362.1.S1_at	gene 19	LOC398058	7.6483	76	398058
Xl.893.1.S1_at	arginase 3	LOC397788	7.56149	42	397788	0006525 // arginine metabolic process // inferred from electronic annotation///0000050 // urea cycle // inferred from electronic annotation		0004053 // arginase activity // inferred from electronic annotation///0046872 // metal ion binding // inferred from electronic annotation///0016787 // hydrolase activity // inferred from electronic annotation///0030145 // manganese ion binding // inferred from electronic annotation///0016813 // hydrolase activity, acting on carbon-nitrogen (but not peptide) bonds, in linear amidines // inferred f…
Xl.290.1.S1_a_at	structural maintenance of chromosomes protein 3///14S cohesin SMC3 subunit	LOC100137611///smc3	7.55659	37	100137611///399092	0006974 // response to DNA damage stimulus // inferred from electronic annotation///0007067 // mitosis // inferred from electronic annotation///0051301 // cell division // inferred from electronic annotation///0007126 // meiosis // inferred from electronic annotation///0006281 // DNA repair // inferred from electronic annotation///0051276 // chromosome organization // inferred from electronic ann…	0005634 // nucleus // inferred from electronic annotation///0005694 // chromosome // inferred from electronic annotation	0005524 // ATP binding // inferred from electronic annotation///0005515 // protein binding // inferred from physical interaction///0042802 // identical protein binding // inferred from physical interaction///0005515 // protein binding // inferred from electronic annotation
Xl.4928.1.S1_at	ribonucleoprotein	LOC397772	7.47568	60	397772		0005634 // nucleus // inferred from electronic annotation///0030529 // ribonucleoprotein complex // inferred from electronic annotation	0000166 // nucleotide binding // inferred from electronic annotation///0003723 // RNA binding // inferred from electronic annotation///0003676 // nucleic acid binding // inferred from electronic annotation
Xl.16046.1.S1_at	MGC84021 protein	MGC84021	7.46519		444581
Xl.21556.1.S1_at	hypothetical protein MGC68912	MGC68912	7.45126		379649			0008270 // zinc ion binding // inferred from electronic annotation///0046872 // metal ion binding // inferred from electronic annotation
Xl.26186.1.A1_at			7.37261
Xl.23306.1.S1_at	claudin 6	cldn6	7.37151	30	446591		0030054 // cell junction // inferred from electronic annotation///0005886 // plasma membrane // inferred from electronic annotation///0016021 // integral to membrane // inferred from electronic annotation///0016020 // membrane // inferred from electronic annotation///0005923 // tight junction // inferred from electronic annotation	0005198 // structural molecule activity // inferred from electronic annotation
Xl.23515.1.S1_at	similar to claudin 1	MGC53308	7.33846	58	379132		0030054 // cell junction // inferred from electronic annotation///0005886 // plasma membrane // inferred from electronic annotation///0016021 // integral to membrane // inferred from electronic annotation///0016020 // membrane // inferred from electronic annotation///0005923 // tight junction // inferred from electronic annotation	0005198 // structural molecule activity // inferred from electronic annotation
Xl.2046.1.A1_at	zinc finger protein 395	znf395	7.2731	57	446398	0006355 // regulation of transcription, DNA-dependent // inferred from electronic annotation///0006350 // transcription // inferred from electronic annotation	0005634 // nucleus // inferred from electronic annotation///0005622 // intracellular // inferred from electronic annotation///0005737 // cytoplasm // inferred from electronic annotation	0008270 // zinc ion binding // inferred from electronic annotation///0046872 // metal ion binding // inferred from electronic annotation///0003677 // DNA binding // inferred from electronic annotation
Xl.6612.1.S1_at	hypothetical protein MGC68739	MGC68739	7.26014		398764	0006974 // response to DNA damage stimulus // inferred from electronic annotation///0006310 // DNA recombination // inferred from electronic annotation///0006281 // DNA repair // inferred from electronic annotation	0005634 // nucleus // inferred from electronic annotation	0008270 // zinc ion binding // inferred from electronic annotation///0046872 // metal ion binding // inferred from electronic annotation
Xl.5260.1.A1_at			7.23563
Xl.2499.1.A2_at	hypothetical protein LOC432231	LOC432231	7.22219		432231	0006941 // striated muscle contraction // inferred from electronic annotation	0016459 // myosin complex // inferred from electronic annotation///0005863 // striated muscle thick filament // inferred from electronic annotation	0005524 // ATP binding // inferred from electronic annotation///0003774 // motor activity // inferred from electronic annotation///0003779 // actin binding // inferred from electronic annotation///0000166 // nucleotide binding // inferred from electronic annotation
Xl.6818.1.A1_at	solute carrier family 30 (zinc transporter), member 9	slc30a9	7.21184	39	447051	0006811 // ion transport // inferred from electronic annotation///0006355 // regulation of transcription, DNA-dependent // inferred from electronic annotation///0006812 // cation transport // inferred from electronic annotation///0006829 // zinc ion transport // inferred from electronic annotation///0006350 // transcription // inferred from electronic annotation///0006810 // transport // inferred…	0005634 // nucleus // inferred from electronic annotation///0016021 // integral to membrane // inferred from electronic annotation///0016020 // membrane // inferred from electronic annotation	0008270 // zinc ion binding // inferred from electronic annotation///0000166 // nucleotide binding // inferred from electronic annotation///0008324 // cation transmembrane transporter activity // inferred from electronic annotation
Xl.6893.1.S1_at	Interleukin-1 receptor-associated kinase 1-binding protein 1 homolog	irak1bp1	7.1857	43	100158405		0005634 // nucleus // inferred from electronic annotation///0005737 // cytoplasm // inferred from electronic annotation
Xl.25035.1.A1_at	dynactin 6	MGC78810	7.17339	52	779119			0016740 // transferase activity // inferred from electronic annotation
Xl.2452.3.S1_a_at	MGC83430 protein	MGC83430	7.09652		444555
Xl.22369.1.A1_x_at			7.02724
Xl.6589.1.S1_at	actin related protein 2/3 complex, subunit 1B (41 kDa)	arx-3and3n122	7.02523	77	380108	0030833 // regulation of actin filament polymerization // inferred from electronic annotation	0005856 // cytoskeleton // inferred from electronic annotation	0003779 // actin binding // inferred from electronic annotation
Xl.8165.1.S1_at	transcription factor12 (HTF4)	TCF12	6.9859	40	399451	0006355 // regulation of transcription, DNA-dependent // inferred from electronic annotation///0007275 // multicellular organismal development // inferred from electronic annotation///0006350 // transcription // inferred from electronic annotation///0045449 // regulation of transcription // inferred from electronic annotation	0005634 // nucleus // inferred from electronic annotation	0030528 // transcription regulator activity // inferred from electronic annotation///0003677 // DNA binding // inferred from electronic annotation
Xl.10271.1.A1_at			6.95359
Xl.12145.1.A1_at			6.94492
Xl.9316.2.A1_at			6.9345
Xl.2758.1.A1_at			6.91033
Xl.3356.1.A1_at	F-box protein 11	fbxo11	6.90219	53	446439			0008270 // zinc ion binding // inferred from electronic annotation///0004842 // ubiquitin-protein ligase activity // inferred from electronic annotation
Xl.16649.1.A1_x_at	hypothetical protein LOC432276	LOC432276	6.90102		432276	0007267 // cell-cell signaling // inferred from electronic annotation
Xl.26371.1.A1_at	MGC84170 protein	MGC84170	6.85026		444645			0005509 // calcium ion binding // inferred from electronic annotation
Xl.1195.1.S1_at	BMP receptor	LOC397712	6.84797	55	397712	0006468 // protein amino acid phosphorylation // inferred from electronic annotation	0016020 // membrane // inferred from electronic annotation	0004675 // transmembrane receptor protein serine/threonine kinase activity // inferred from electronic annotation///0005524 // ATP binding // inferred from electronic annotation///0004872 // receptor activity // inferred from electronic annotation///0004672 // protein kinase activity // inferred from electronic annotation///0000166 // nucleotide binding // inferred from electronic annotation///00…
Xl.16563.1.S1_at	MGC80689 protein	MGC80689	6.78522		444183
Xl.17897.1.A1_at			6.6735
Xl.1480.1.S1_at	similar to high mobility group box 2	MGC52825	6.65165	33	379074		0005634 // nucleus // inferred from electronic annotation	0003677 // DNA binding // inferred from electronic annotation
Xl.7550.1.A1_at	Tetratricopeptide repeat protein 30	ttc30	6.56355	67	432240	0030030 // cell projection organization // inferred from electronic annotation///0042073 // intraflagellar transport // inferred from sequence or structural similarity///0018095 // protein polyglutamylation // inferred from sequence or structural similarity	0042995 // cell projection // inferred from electronic annotation///0005929 // cilium // inferred from sequence or structural similarity///0005879 // axonemal microtubule // inferred from sequence or structural similarity///0005929 // cilium // inferred from electronic annotation	0005488 // binding // inferred from electronic annotation///0005215 // transporter activity // inferred from sequence or structural similarity
Xl.3859.1.A1_at			6.54651
Xl.958.1.S2_at	Smad-interacting protein 1	sip1	6.53722	48	100049718	0006355 // regulation of transcription, DNA-dependent // inferred from electronic annotation	0005634 // nucleus // inferred from electronic annotation///0005622 // intracellular // inferred from electronic annotation	0043565 // sequence-specific DNA binding // inferred from electronic annotation///0008270 // zinc ion binding // inferred from electronic annotation///0003700 // transcription factor activity // inferred from electronic annotation///0003677 // DNA binding // inferred from electronic annotation///0003676 // nucleic acid binding // inferred from electronic annotation
Xl.5630.1.S1_x_at			6.48945
Xl.26382.1.S1_at			6.43835
Xl.13495.1.A1_at			6.33746
Xl.8589.2.A1_at			6.32895
Xl.5846.16.S1_at	MGC80783 protein	MGC80783	6.24092		444229		0016021 // integral to membrane // inferred from electronic annotation///0016020 // membrane // inferred from electronic annotation
Xl.18948.1.A1_at			6.23996
Xl.9121.1.A1_x_at			6.18194
Xl.13092.1.A1_at			6.16642
Xl.10269.1.S1_at	caudal type homeo box 4	cdx4	6.15056	78	380412	0006355 // regulation of transcription, DNA-dependent // inferred from electronic annotation///0007275 // multicellular organismal development // inferred from electronic annotation///0045449 // regulation of transcription // inferred from electronic annotation	0005634 // nucleus // inferred from electronic annotation	0030528 // transcription regulator activity // inferred from electronic annotation///0043565 // sequence-specific DNA binding // inferred from electronic annotation///0003700 // transcription factor activity // inferred from electronic annotation///0003677 // DNA binding // inferred from electronic annotation
Xl.24850.1.A1_s_at	hypothetical protein MGC154362///hypothetical protein LOC100126623///hypothetical protein LOC100036936///hypothetical protein LOC100036891///hypothetical protein LOC432122///hypothetical protein LOC398628	MGC154362///LOC398628///LOC100036936///LOC432122///LOC100126623///LOC100036891	6.14733		100036936///432122///779227///398628///100126623///100036891	0019882 // antigen processing and presentation // inferred from electronic annotation///0006955 // immune response // inferred from electronic annotation	0042612 // MHC class I protein complex // inferred from electronic annotation///0016020 // membrane // inferred from electronic annotation
Xl.17006.1.A1_a_at	hypothetical protein MGC83170	MGC83170	6.12094		414595
Xl.854.1.S1_at	60S ribosomal protein L5-A	rpl5-a	6.09979	49	379064	0006412 // translation // inferred from electronic annotation	0005622 // intracellular // inferred from electronic annotation///0030529 // ribonucleoprotein complex // inferred from electronic annotation///0005840 // ribosome // inferred from electronic annotation///0005737 // cytoplasm // inferred from electronic annotation	0003735 // structural constituent of ribosome // inferred from electronic annotation///0008097 // 5S rRNA binding // inferred from electronic annotation///0019843 // rRNA binding // inferred from electronic annotation///0003723 // RNA binding // inferred from electronic annotation
Xl.4175.2.A1_at			6.09574
Xl.5124.1.S1_at			6.07729
Xl.18993.1.A1_at	hypothetical protein LOC100127327	LOC100127327	6.07335		100127327	0046907 // intracellular transport // inferred from electronic annotation
Xl.18588.1.S1_at			6.01028
Xl.24399.2.S1_at	retinol dehydrogenase 10-B	rdh10b	6.00344	61	431995	0008152 // metabolic process // inferred from electronic annotation///0055114 // oxidation reduction // inferred from electronic annotation	0005789 // endoplasmic reticulum membrane // inferred from electronic annotation///0016021 // integral to membrane // inferred from electronic annotation///0016020 // membrane // inferred from electronic annotation///0005792 // microsome // inferred from electronic annotation///0005783 // endoplasmic reticulum // inferred from electronic annotation	0016616 // oxidoreductase activity, acting on the CH-OH group of donors, NAD or NADP as acceptor // inferred from electronic annotation///0005488 // binding // inferred from electronic annotation///0003824 // catalytic activity // inferred from electronic annotation///0016491 // oxidoreductase activity // inferred from electronic annotation
Xl.12852.1.A1_at	Synaptotagmin-like 2 (sytl2), mRNA	sytl2	5.99211	68	446497	0006886 // intracellular protein transport // inferred from electronic annotation///0006810 // transport // inferred from electronic annotation	0008021 // synaptic vesicle // inferred from electronic annotation///0016020 // membrane // inferred from electronic annotation	0017137 // Rab GTPase binding // inferred from electronic annotation///0005215 // transporter activity // inferred from electronic annotation///0005515 // protein binding // inferred from electronic annotation
Xl.18751.1.A1_at			5.93417
Xl.658.1.S2_at	targeting protein for Xklp2	TPX2	5.89573	62	398174			0005515 // protein binding // inferred from physical interaction
Xl.7750.1.S1_a_at	protein phosphatase 3 (formerly 2B), catalytic subunit, alpha isoform (calcineurin A alpha)	ppp3ca	5.89379	36	380507			0005506 // iron ion binding // inferred from electronic annotation///0016787 // hydrolase activity // inferred from electronic annotation///0004721 // phosphoprotein phosphatase activity // inferred from electronic annotation
Xl.14713.1.A1_at			5.89112
Xl.16758.1.A1_at	telomeric repeat binding factor 1	trf1	5.88396	46	403376	0045449 // regulation of transcription // inferred from electronic annotation///0007004 // telomere maintenance via telomerase // inferred from electronic annotation	0005634 // nucleus // inferred from electronic annotation///0000781 // chromosome, telomeric region // inferred from electronic annotation	0042162 // telomeric DNA binding // inferred from electronic annotation///0003677 // DNA binding // inferred from electronic annotation///0005515 // protein binding // inferred from electronic annotation
Xl.1854.1.A1_at			5.87307
Xl.4377.1.S1_at	polypyrimidine tract binding protein 1	ptbp1	5.83712	81	379861	0006397 // mRNA processing // inferred from electronic annotation	0005634 // nucleus // inferred from electronic annotation	0000166 // nucleotide binding // inferred from electronic annotation///0003723 // RNA binding // inferred from electronic annotation///0003676 // nucleic acid binding // inferred from electronic annotation
Xl.26328.1.A1_at	hypothetical protein LOC733211	LOC733211	5.80516		733211		0005576 // extracellular region // inferred from electronic annotation	0005515 // protein binding // inferred from electronic annotation
Xl.11146.1.A1_at			5.78508
Xl.5604.1.A1_at	Hypothetical LOC495938 (LOC495938), mRNA	LOC495938	5.78439		495938	0007017 // microtubule-based process // inferred from electronic annotation///0051258 // protein polymerization // inferred from electronic annotation	0005874 // microtubule // inferred from electronic annotation///0043234 // protein complex // inferred from electronic annotation	0003924 // GTPase activity // inferred from electronic annotation///0000166 // nucleotide binding // inferred from electronic annotation///0005525 // GTP binding // inferred from electronic annotation
Xl.12522.1.A1_at			5.77259
Xl.13458.1.A1_at			5.74127
Xl.8931.1.A1_at			5.73752
Xl.5997.1.A1_at	Protein FAM54B-B	fam54b-b	5.72657	31	734547
Xl.15668.1.S1_at			5.71284
Xl.3677.1.A1_at	Hypothetical protein LOC100137695 (LOC100137695), mRNA	LOC100137695	5.71154		100137695	0006486 // protein amino acid glycosylation // inferred from electronic annotation	0000139 // Golgi membrane // inferred from electronic annotation///0016020 // membrane // inferred from electronic annotation	0008417 // fucosyltransferase activity // inferred from electronic annotation///0046920 // alpha(1,3)-fucosyltransferase activity // inferred from electronic annotation
Xl.563.1.S1_at	PR domain containing 1, with ZNF domain	prdm1	5.68072	75	380265		0005622 // intracellular // inferred from electronic annotation	0008270 // zinc ion binding // inferred from electronic annotation///0003676 // nucleic acid binding // inferred from electronic annotation
Xl.23143.1.S1_at			5.66327
Xl.6168.2.S1_a_at	Pre-rRNA-processing protein TSR2 homolog	tsr2	5.65918	47	733383	0006364 // rRNA processing // inferred from electronic annotation
Xl.15565.1.A1_at			5.65078
Xl.17834.1.A1_at	hypothetical protein MGC82386	MGC82386	5.58416		432125			0005515 // protein binding // inferred from electronic annotation
Xl.16198.1.A1_x_at	hypothetical protein MGC85000	MGC85000	5.54584		734310	0006355 // regulation of transcription, DNA-dependent // inferred from electronic annotation///0006350 // transcription // inferred from electronic annotation///0016568 // chromatin modification // inferred from electronic annotation///0007049 // cell cycle // inferred from electronic annotation	0005634 // nucleus // inferred from electronic annotation	0003677 // DNA binding // inferred from electronic annotation
Xl.25342.1.A1_at	MGC81799 protein	MGC81799	5.54036		447479	0007049 // cell cycle // inferred from electronic annotation	0031105 // septin complex // inferred from electronic annotation	0000166 // nucleotide binding // inferred from electronic annotation///0005525 // GTP binding // inferred from electronic annotation///0005515 // protein binding // inferred from electronic annotation
Xl.11684.1.S1_at	similar to autoantigen	MGC53087	5.53484	70	379239		0005634 // nucleus // inferred from electronic annotation///0005737 // cytoplasm // inferred from electronic annotation
Xl.986.1.S1_at	ribonucleoprotein (Elav-like family member 3 )	etr-1	5.52097	69	379627	0006397 // mRNA processing // inferred from electronic annotation	0005634 // nucleus // inferred from electronic annotation///0005737 // cytoplasm // inferred from electronic annotation	0000166 // nucleotide binding // inferred from electronic annotation///0003723 // RNA binding // inferred from electronic annotation///0003676 // nucleic acid binding // inferred from electronic annotation
Xl.6627.1.A1_at	amidophosphoribosyltransferase	ppat	5.51008	35	398956	0009116 // nucleoside metabolic process // inferred from electronic annotation///0008152 // metabolic process // inferred from electronic annotation///0009113 // purine base biosynthetic process // inferred from electronic annotation		0004044 // amidophosphoribosyltransferase activity // inferred from electronic annotation///0016740 // transferase activity // inferred from electronic annotation
Xl.5264.1.A1_at	XXIAP protein (xxiap), mRNA	xxiap	5.47182	79	733235		0005622 // intracellular // inferred from electronic annotation	0008270 // zinc ion binding // inferred from electronic annotation///0046872 // metal ion binding // inferred from electronic annotation///0005515 // protein binding // inferred from electronic annotation
Xl.14971.2.S1_at			5.46385
Xl.9980.1.A1_at			5.42701
Xl.12111.1.S1_at	LIM protein prickle b	LOC398264	5.39312	32	398264	0007275 // multicellular organismal development // inferred from electronic annotation///0007369 // gastrulation // inferred from electronic annotation///0060027 // convergent extension involved in gastrulation // inferred from sequence or structural similarity///0009948 // anterior/posterior axis specification // inferred from sequence or structural similarity	0005886 // plasma membrane // inferred from electronic annotation///0016020 // membrane // inferred from electronic annotation	0005515 // protein binding // inferred from sequence or structural similarity///0008270 // zinc ion binding // inferred from electronic annotation///0046872 // metal ion binding // inferred from electronic annotation
Xl.15434.2.A1_at	Hypothetical protein LOC446283 (LOC446283), mRNA	LOC446283	5.35529		446283			0005515 // protein binding // inferred from electronic annotation
Xl.4328.1.S2_at	Nucleolar transcription factor 1-B	ubtf-b	5.3507	51	379116	0006355 // regulation of transcription, DNA-dependent // inferred from electronic annotation///0006350 // transcription // inferred from electronic annotation	0005634 // nucleus // inferred from electronic annotation	0003677 // DNA binding // inferred from electronic annotation
Xl.23907.1.S1_at	glycogenin 1	gyg1	5.34665	74	446485			0016757 // transferase activity, transferring glycosyl groups // inferred from electronic annotation
Xl.7948.3.S1_at	MGC81605 protein	MGC81605	5.33356		447455
Xl.5846.6.S1_x_at			5.29958
Xl.14287.1.A1_at	hypothetical protein MGC85179	MGC85179	5.29889		734345
Xl.4048.1.S1_at	DNA replication licensing factor	mcm7	5.29488	54	380414	0030174 // regulation of DNA replication initiation // inferred from direct assay///0006270 // DNA replication initiation // inferred from electronic annotation///0006260 // DNA replication // inferred from electronic annotation///0007049 // cell cycle // inferred from electronic annotation	0005634 // nucleus // inferred from electronic annotation///0042555 // MCM complex // inferred from direct assay///0000785 // chromatin // inferred from direct assay	0017111 // nucleoside-triphosphatase activity // inferred from electronic annotation///0005524 // ATP binding // inferred from electronic annotation///0005515 // protein binding // inferred from physical interaction///0008270 // zinc ion binding // inferred from electronic annotation///0046872 // metal ion binding // inferred from electronic annotation///0000166 // nucleotide binding // inferred …
Xl.17826.1.S1_at	hypothetical protein MGC83501	MGC83501	5.29122		432262	0045454 // cell redox homeostasis // inferred from electronic annotation		0016491 // oxidoreductase activity // inferred from electronic annotation///0016209 // antioxidant activity // inferred from electronic annotation
Xl.26130.1.S1_a_at	XB-cadherin	xb-cad	5.27727	34	594865	0007156 // homophilic cell adhesion // inferred from electronic annotation///0007155 // cell adhesion // inferred from electronic annotation	0005886 // plasma membrane // inferred from electronic annotation///0016021 // integral to membrane // inferred from electronic annotation///0016020 // membrane // inferred from electronic annotation	0005509 // calcium ion binding // inferred from electronic annotation///0005515 // protein binding // inferred from electronic annotation
Xl.21635.1.S1_at	basic epidermal type II cytokeratin (carboxy-terminal region, clone pUF164)	LOC397907	5.24449	65	397907		0045095 // keratin filament // inferred from electronic annotation///0005882 // intermediate filament // inferred from electronic annotation	0005198 // structural molecule activity // inferred from electronic annotation
Xl.7656.1.A1_at			5.24345
Xl.3011.1.A1_at			5.23928
Xl.16544.1.A1_at			5.23898
Xl.24711.1.S1_at	MGC85309 protein	MGC85309	5.23845		447108			0005509 // calcium ion binding // inferred from electronic annotation///0005544 // calcium-dependent phospholipid binding // inferred from electronic annotation
Xl.5180.2.A1_x_at	hypothetical protein LOC100036945	LOC100036945	5.23536		100036945	0006457 // protein folding // inferred from electronic annotation		0051082 // unfolded protein binding // inferred from electronic annotation///0031072 // heat shock protein binding // inferred from electronic annotation
Xl.20496.1.A1_at	hypothetical protein MGC64443	MGC64443	5.22827		379478	0006730 // one-carbon compound metabolic process // inferred from electronic annotation		0008270 // zinc ion binding // inferred from electronic annotation///0004089 // carbonate dehydratase activity // inferred from electronic annotation
Xl.4938.1.S1_at	fizzy1	LOC398044	5.21047	50	398044
Xl.13319.1.A1_at			5.20921
Xl.11656.2.A1_at	hypothetical protein MGC115406	MGC115406	5.18494		734544	0006468 // protein amino acid phosphorylation // inferred from electronic annotation		0005524 // ATP binding // inferred from electronic annotation///0004672 // protein kinase activity // inferred from electronic annotation///0000166 // nucleotide binding // inferred from electronic annotation///0016301 // kinase activity // inferred from electronic annotation///0004674 // protein serine/threonine kinase activity // inferred from electronic annotation///0016740 // transferase acti…
Xl.10556.1.A1_at			5.17882
Xl.24256.1.A1_at			5.1758
Xl.24199.3.A1_at			5.15765
Xl.20901.1.A1_at	Luc7 homolog (S. cerevisiae)-like	luc7l	5.1472	29	779320
Xl.21518.1.S1_at	TCR VDJ BV6 BJ7	LOC443736	5.14632	38	443736
Xl.10188.1.S1_at	hypothetical protein MGC81188	MGC81188	5.14004		414645	0006729 // tetrahydrobiopterin biosynthetic process // inferred from electronic annotation		0008124 // 4-alpha-hydroxytetrahydrobiopterin dehydratase activity // inferred from electronic annotation
Xl.15640.1.A1_at			5.13756
Xl.21440.1.S1_at	metalloprotease/disintegrin xMDC11.1	MDC11a	5.11987	63	386622	0006508 // proteolysis // inferred from electronic annotation///0007229 // integrin-mediated signaling pathway // inferred from electronic annotation	0016021 // integral to membrane // inferred from electronic annotation///0016020 // membrane // inferred from electronic annotation	0008237 // metallopeptidase activity // inferred from electronic annotation///0008233 // peptidase activity // inferred from electronic annotation///0004222 // metalloendopeptidase activity // inferred from electronic annotation
Xl.16367.1.A1_at	mediator complex subunit 16	med16	5.11644	66	735082	0006355 // regulation of transcription, DNA-dependent // inferred from electronic annotation///0006350 // transcription // inferred from electronic annotation	0005634 // nucleus // inferred from electronic annotation
Xl.9158.1.A1_at			5.1151
Xl.6171.1.S1_at	similar to protein kinase C and casein kinase substrate in neurons 3	MGC52683	5.10922	80	379104
Xl.21564.1.S1_at	collagen alpha2(IV)	col4a2-a	5.10752	64	373763
Xl.24707.1.A1_at			5.09793
Xl.8232.1.S1_at	hypothetical protein LOC398512	LOC398512	5.07943		398512	0006259 // DNA metabolic process // inferred from electronic annotation///0006265 // DNA topological change // inferred from electronic annotation	0005634 // nucleus // inferred from electronic annotation///0005694 // chromosome // inferred from electronic annotation	0005524 // ATP binding // inferred from electronic annotation///0016853 // isomerase activity // inferred from electronic annotation///0000166 // nucleotide binding // inferred from electronic annotation///0003677 // DNA binding // inferred from electronic annotation///0003918 // DNA topoisomerase (ATP-hydrolyzing) activity // inferred from electronic annotation///0003916 // DNA topoisomerase act…
Xl.16584.1.S1_at	MGC84351 protein	MGC84351	5.07471		447772		0016021 // integral to membrane // inferred from electronic annotation///0016020 // membrane // inferred from electronic annotation
Xl.12016.1.A1_at			5.03415
Xl.9769.1.A1_at	hypothetical protein MGC115570	MGC115570	5.03203		735142			0008270 // zinc ion binding // inferred from electronic annotation///0046872 // metal ion binding // inferred from electronic annotation///0005515 // protein binding // inferred from electronic annotation
Xl.6656.1.A1_at			5.00346
Xl.18092.1.A1_at	hypothetical protein MGC82223	MGC82223	5.00119		431813
Xl.1285.2.S2_at	Myosin light chain, regulatory A (mylc2a), mRNA	mylc2a	-5.01152	12	380007			0005509 // calcium ion binding // inferred from electronic annotation
Xl.4262.1.A1_at	hypothetical protein LOC100127268	LOC100127268	-5.02115		100127268
Xl.2034.1.A1_at	hypothetical protein LOC443724	LOC443724	-5.03019		443724	0015031 // protein transport // inferred from electronic annotation///0006886 // intracellular protein transport // inferred from electronic annotation///0006897 // endocytosis // inferred from electronic annotation///0016192 // vesicle-mediated transport // inferred from electronic annotation	0005794 // Golgi apparatus // inferred from electronic annotation///0030117 // membrane coat // inferred from electronic annotation	0005488 // binding // inferred from electronic annotation///0005515 // protein binding // inferred from electronic annotation///0008565 // protein transporter activity // inferred from electronic annotation
Xl.23786.1.S1_at	MGC81833 protein	MGC81833	-5.03593		447724			0005515 // protein binding // inferred from electronic annotation
Xl.25038.1.A1_at	Hypothetical protein MGC98265 (MGC98265), mRNA	MGC98265	-5.05063		779380	0019882 // antigen processing and presentation // inferred from electronic annotation///0006955 // immune response // inferred from electronic annotation	0042612 // MHC class I protein complex // inferred from electronic annotation///0016020 // membrane // inferred from electronic annotation
Xl.14920.1.A1_at			-5.05703
Xl.11563.1.A1_at	hypothetical protein MGC115226	MGC115226	-5.07202		734635
Xl.16412.1.A1_at			-5.07768
Xl.12535.1.A1_at			-5.09932
Xl.2964.1.S1_at	brother of CDO	BOC	-5.10322	13	443556
Xl.25735.1.S1_at	hypothetical protein LOC100158276	LOC100158276	-5.10664		100158276			0000166 // nucleotide binding // inferred from electronic annotation///0003676 // nucleic acid binding // inferred from electronic annotation
Xl.143.1.S1_at	contactin/F3/F11	cntn-A	-5.11029	17	378666
Xl.2991.1.S1_at	similar to dynamin 1-like	MGC53884	-5.11239	18	379244			0003924 // GTPase activity // inferred from electronic annotation///0000166 // nucleotide binding // inferred from electronic annotation///0005525 // GTP binding // inferred from electronic annotation
Xl.21620.1.S1_at			-5.11826
Xl.23125.1.A1_at			-5.12154
Xl.25715.1.A1_at			-5.122
Xl.8902.2.S2_at			-5.12266
Xl.11116.1.S1_at			-5.13579
Xl.13628.1.A1_at			-5.13826
Xl.4312.1.A1_x_at	MGC82392 protein	MGC82392	-5.1396		446625
Xl.9871.1.A1_s_at	thrombospondin-4///thrombospondin 4	thbs4///LOC397943	-5.15414	24	446985///397943	0007155 // cell adhesion // inferred from electronic annotation	0005576 // extracellular region // inferred from electronic annotation	0005509 // calcium ion binding // inferred from electronic annotation///0005198 // structural molecule activity // inferred from electronic annotation///0005515 // protein binding // inferred from electronic annotation
Xl.14995.1.A1_at			-5.16393
Xl.6776.1.A1_at	hypothetical protein MGC85015	MGC85015	-5.16772		734376
Xl.14004.1.S1_at	hypothetical protein MGC81296	cript	-5.17419		414704		0005737 // cytoplasm // inferred from electronic annotation
Xl.11651.1.A1_at			-5.17472
Xl.16585.1.A1_at			-5.17788
Xl.14502.1.A1_at			-5.19233
Xl.19922.1.S1_at			-5.22042
Xl.13883.1.A1_at			-5.24017
Xl.23801.1.A1_at	hypothetical protein MGC83105	MGC83105	-5.26003		414715			0004386 // helicase activity // inferred from electronic annotation///0005524 // ATP binding // inferred from electronic annotation///0008026 // ATP-dependent helicase activity // inferred from electronic annotation///0016787 // hydrolase activity // inferred from electronic annotation///0000166 // nucleotide binding // inferred from electronic annotation///0003676 // nucleic acid binding // infe…
Xl.17261.1.S1_at	integral membrane nucleoporin gp210	LOC398395	-5.29444	15	398395
Xl.10046.1.S1_x_at	CDNA clone MGC:78766 IMAGE:3399692	Tia1	-5.30743	26	378931			0000166 // nucleotide binding // inferred from electronic annotation///0003676 // nucleic acid binding // inferred from electronic annotation
Xl.20494.1.S1_at			-5.34185
Xl.1635.1.A1_at			-5.36533
Xl.11721.1.A1_at	Hypothetical protein LOC733282 (LOC733282), mRNA	LOC733282	-5.36918		733282		0005622 // intracellular // inferred from electronic annotation	0000166 // nucleotide binding // inferred from electronic annotation///0003676 // nucleic acid binding // inferred from electronic annotation
Xl.16369.1.A1_at			-5.38021
Xl.15317.1.A1_at			-5.38896
Xl.10172.1.S1_at	similar to gap junction membrane channel protein alpha 3	MGC53082	-5.39053	8	379171	0007154 // cell communication // inferred from electronic annotation	0030054 // cell junction // inferred from electronic annotation///0005886 // plasma membrane // inferred from electronic annotation///0016021 // integral to membrane // inferred from electronic annotation///0016020 // membrane // inferred from electronic annotation///0005922 // connexon complex // inferred from electronic annotation///0005921 // gap junction // inferred from electronic annotation
Xl.10272.1.A1_at	hypothetical LOC495483	LOC495483	-5.39072		495483
Xl.1873.1.S1_at			-5.39523			0007156 // homophilic cell adhesion // inferred from electronic annotation///0007155 // cell adhesion // inferred from electronic annotation	0005886 // plasma membrane // inferred from electronic annotation///0016021 // integral to membrane // inferred from electronic annotation///0016020 // membrane // inferred from electronic annotation	0005509 // calcium ion binding // inferred from electronic annotation///0005515 // protein binding // inferred from electronic annotation
Xl.13324.1.A1_at			-5.39671
Xl.5774.2.S1_x_at			-5.40575
Xl.9878.1.A1_at			-5.45796
Xl.25117.1.A1_at			-5.47436
Xl.25792.1.A1_at			-5.52933
Xl.4514.2.A1_at			-5.55097
Xl.23584.1.A1_a_at	clone IM28/E3-111 upregulated during intestinal metamorphosis	im28-a	-5.56594	22	373798
Xl.25268.1.A1_at			-5.57154
Xl.16775.1.S1_at	similar to small androgen receptor-interacting protein	LOC398526	-5.57184	11	398526
Xl.24622.1.A1_at	hypothetical protein MGC64411	MGC64411	-5.57367		379474			0016787 // hydrolase activity // inferred from electronic annotation
Xl.9543.1.A1_at			-5.61795
Xl.24599.1.A1_at	hypothetical protein LOC733290	LOC733290	-5.63083		733290	0008152 // metabolic process // inferred from electronic annotation///0009081 // branched chain family amino acid metabolic process // inferred from electronic annotation		0003824 // catalytic activity // inferred from electronic annotation///0004084 // branched-chain-amino-acid transaminase activity // inferred from electronic annotation
Xl.20993.1.A1_at			-5.633
Xl.9383.1.A1_at			-5.64185
Xl.11581.1.S1_at	hypothetical protein LOC432116	LOC432116	-5.64433		432116		0016020 // membrane // inferred from electronic annotation
Xl.25863.1.A1_s_at	hypothetical LOC495205	LOC495205	-5.65615		495205		0016021 // integral to membrane // inferred from electronic annotation///0016020 // membrane // inferred from electronic annotation///0005739 // mitochondrion // inferred from electronic annotation
Xl.12855.1.A1_at			-5.65744
Xl.24054.1.S1_at	hypothetical protein LOC443584	LOC443584	-5.66667		443584			0000166 // nucleotide binding // inferred from electronic annotation///0003676 // nucleic acid binding // inferred from electronic annotation
Xl.2246.1.A1_at			-5.68579
Xl.12949.1.A1_at			-5.70256
Xl.4515.1.S1_at	cold inducible RNA-binding protein	cirbp	-5.7152	1	379761			0000166 // nucleotide binding // inferred from electronic annotation///0003676 // nucleic acid binding // inferred from electronic annotation
Xl.25368.2.A1_at	hypothetical protein MGC69123	MGC69123	-5.72202		379667			0005488 // binding // inferred from electronic annotation
Xl.13989.1.S1_at			-5.73345
Xl.1419.1.A1_at	hypothetical protein MGC68691	MGC68691	-5.73375		398826	0006355 // regulation of transcription, DNA-dependent // inferred from electronic annotation		0003700 // transcription factor activity // inferred from electronic annotation
Xl.2445.1.A1_at			-5.7369
Xl.14975.1.A1_at			-5.75106
Xl.2662.1.A1_at			-5.78056
AFFX-Xl-AF292559-2_s_at			-5.81567
Xl.7422.1.A1_at			-5.8217
Xl.18107.1.A1_at			-5.83483
Xl.884.1.S1_at	guanine nucleotide binding protein, alpha 11///guanine nucleotide regulatory protein G11 alpha subunit	LOC779103///gna11	-5.86653	25	380535///779103	0007165 // signal transduction // inferred from electronic annotation///0006471 // protein amino acid ADP-ribosylation // inferred from electronic annotation///0007186 // G-protein coupled receptor protein signaling pathway // inferred from electronic annotation		0000166 // nucleotide binding // inferred from electronic annotation///0005525 // GTP binding // inferred from electronic annotation///0019001 // guanyl nucleotide binding // inferred from electronic annotation///0004871 // signal transducer activity // inferred from electronic annotation
Xl.2503.1.S1_at			-5.90225
Xl.24942.1.A1_at			-5.91012
Xl.12654.1.A1_at	Hypothetical protein MGC115667 (MGC115667), mRNA	MGC115667	-5.91347		734612
Xl.9271.1.S1_x_at	enhancer of split related 10	esr10-A	-5.92142	23	378498	0006355 // regulation of transcription, DNA-dependent // inferred from electronic annotation///0006350 // transcription // inferred from electronic annotation///0045449 // regulation of transcription // inferred from electronic annotation	0005634 // nucleus // inferred from electronic annotation	0030528 // transcription regulator activity // inferred from electronic annotation///0003677 // DNA binding // inferred from electronic annotation
Xl.2549.1.S1_at	small muscle protein, X-linked	smpx	-5.93945	2	379408
Xl.23044.1.A1_at	Major facilitator superfamily domain-containing protein 5 (mfsd5), mRNA	mfsd5	-5.96661	9	100158364	0006810 // transport // inferred from electronic annotation	0016021 // integral to membrane // inferred from electronic annotation///0016020 // membrane // inferred from electronic annotation
Xl.1131.1.S1_at	WD repeat and HMG-box DNA binding protein 1	wdhd1	-5.97198	28	397870		0005634 // nucleus // inferred from electronic annotation///0005737 // cytoplasm // inferred from electronic annotation	0003677 // DNA binding // inferred from electronic annotation
Xl.8199.1.S1_at	hypothetical protein MGC52980	MGC52980	-5.99233		379167	0032313 // regulation of Rab GTPase activity // inferred from electronic annotation	0005622 // intracellular // inferred from electronic annotation	0005097 // Rab GTPase activator activity // inferred from electronic annotation
Xl.19017.1.A1_at			-6.01642
Xl.15436.1.A1_at			-6.1066
Xl.3586.1.A1_at	hypothetical protein MGC81371	MGC81371	-6.12328		414521			0003676 // nucleic acid binding // inferred from electronic annotation
Xl.354.1.A1_at	thyroid hormone down-regulated protein (gene 18)	thdl18-a	-6.16963	14	394297
Xl.11629.1.A1_at	hypothetical protein MGC68816	MGC68816	-6.17959		398907	0007264 // small GTPase mediated signal transduction // inferred from electronic annotation///0015031 // protein transport // inferred from electronic annotation		0000166 // nucleotide binding // inferred from electronic annotation///0005525 // GTP binding // inferred from electronic annotation
Xl.1861.1.A1_at	MGC80732 protein	MGC80732	-6.21909		444199	0051056 // regulation of small GTPase mediated signal transduction // inferred from electronic annotation///0007264 // small GTPase mediated signal transduction // inferred from electronic annotation	0005622 // intracellular // inferred from electronic annotation	0005085 // guanyl-nucleotide exchange factor activity // inferred from electronic annotation
Xl.15450.1.A1_at			-6.33073
Xl.8144.1.A1_at	hypothetical protein MGC98309	MGC98309	-6.34847		735052
Xl.6043.1.S1_at	lysyl-tRNA synthetase	krs-1	-6.35678	4	380325	0006418 // tRNA aminoacylation for protein translation // inferred from electronic annotation///0006430 // lysyl-tRNA aminoacylation // inferred from electronic annotation///0006412 // translation // inferred from electronic annotation	0005737 // cytoplasm // inferred from electronic annotation	0005524 // ATP binding // inferred from electronic annotation///0004824 // lysine-tRNA ligase activity // inferred from electronic annotation///0000166 // nucleotide binding // inferred from electronic annotation///0004812 // aminoacyl-tRNA ligase activity // inferred from electronic annotation///0016874 // ligase activity // inferred from electronic annotation///0003676 // nucleic acid binding /…
Xl.13681.1.A1_at	Zinc finger protein 750	sg1	-6.39672	27	734220		0005622 // intracellular // inferred from electronic annotation	0008270 // zinc ion binding // inferred from electronic annotation
Xl.3885.1.A1_at			-6.42026
Xl.4489.1.A1_a_at			-6.43013
Xl.391.1.S1_at	protein kinase, DNA-activated, catalytic polypeptide	prkdc-A	-6.48881	3	373602	0006974 // response to DNA damage stimulus // inferred from electronic annotation///0006303 // double-strand break repair via nonhomologous end joining // inferred from electronic annotation///0006281 // DNA repair // inferred from electronic annotation	0005634 // nucleus // inferred from electronic annotation	0016773 // phosphotransferase activity, alcohol group as acceptor // inferred from electronic annotation///0005524 // ATP binding // inferred from electronic annotation///0005488 // binding // inferred from electronic annotation///0003677 // DNA binding // inferred from electronic annotation///0016301 // kinase activity // inferred from electronic annotation///0004677 // DNA-dependent protein kin…
Xl.22426.1.A1_at	hypothetical protein MGC85103	MGC85103	-6.49808		734260	0016051 // carbohydrate biosynthetic process // inferred from electronic annotation	0005794 // Golgi apparatus // inferred from electronic annotation///0016021 // integral to membrane // inferred from electronic annotation	0008146 // sulfotransferase activity // inferred from electronic annotation
Xl.5217.1.A1_at	hypothetical protein MGC114989	MGC114989	-6.50064		734525
Xl.22187.1.A1_at			-6.50709
Xl.6133.3.A1_x_at	XK70	LOC397756	-6.52423	16	397756		0005882 // intermediate filament // inferred from electronic annotation	0005198 // structural molecule activity // inferred from electronic annotation
Xl.12821.1.A1_at			-6.55056
Xl.5212.1.A1_at			-6.58234
Xl.15274.1.A1_at			-6.62481
Xl.13563.1.A1_at	MGC80391 protein	MGC80391	-6.65838		443978	0006810 // transport // inferred from electronic annotation///0006820 // anion transport // inferred from electronic annotation	0016021 // integral to membrane // inferred from electronic annotation///0016020 // membrane // inferred from electronic annotation	0008509 // anion transmembrane transporter activity // inferred from electronic annotation///0005215 // transporter activity // inferred from electronic annotation///0015380 // anion exchanger activity // inferred from electronic annotation///0005452 // inorganic anion exchanger activity // inferred from electronic annotation
Xl.6969.1.A1_at			-6.72412
Xl.9413.1.S1_at	hypothetical protein MGC68763	MGC68763	-6.738		379617	0007017 // microtubule-based process // inferred from electronic annotation	0005875 // microtubule associated complex // inferred from electronic annotation	0003777 // microtubule motor activity // inferred from electronic annotation
Xl.14690.1.A1_at			-6.74565
Xl.14653.1.A1_at	MGC80099 protein	MGC80099	-6.7537		446760		0016021 // integral to membrane // inferred from electronic annotation///0016020 // membrane // inferred from electronic annotation
Xl.11494.1.A1_x_at			-6.75736
Xl.24072.1.A1_at	hypothetical protein MGC81481	MGC81481	-7.07935		431988	0006468 // protein amino acid phosphorylation // inferred from electronic annotation		0005524 // ATP binding // inferred from electronic annotation///0005488 // binding // inferred from electronic annotation///0004672 // protein kinase activity // inferred from electronic annotation///0004713 // protein tyrosine kinase activity // inferred from electronic annotation
Xl.25549.1.S1_at	MGC81945 protein	MGC81945	-7.20975		447733	0019941 // modification-dependent protein catabolic process // inferred from electronic annotation///0006511 // ubiquitin-dependent protein catabolic process // inferred from electronic annotation///0006464 // protein modification process // inferred from electronic annotation		0016787 // hydrolase activity // inferred from electronic annotation///0008233 // peptidase activity // inferred from electronic annotation///0008234 // cysteine-type peptidase activity // inferred from electronic annotation///0004221 // ubiquitin thiolesterase activity // inferred from electronic annotation
Xl.22432.1.A1_at			-7.2878
Xl.16106.1.A1_at	hypothetical LOC495116	LOC495116	-7.30367		495116			0005488 // binding // inferred from electronic annotation
Xl.22668.1.A1_at	heterogeneous nuclear ribonucleoprotein H2 (H')	hnrph2	-7.33993	5	446758			0000166 // nucleotide binding // inferred from electronic annotation///0003676 // nucleic acid binding // inferred from electronic annotation
Xl.23635.1.S1_at	kinesin 2	kns2	-7.36279	10	380312		0005871 // kinesin complex // inferred from electronic annotation	0005488 // binding // inferred from electronic annotation///0003777 // microtubule motor activity // inferred from electronic annotation
Xl.3384.1.A1_at			-7.38224
Xl.8303.1.A1_at			-7.39918
Xl.24475.1.A1_at			-7.40395
Xl.9193.1.A1_x_at	hypothetical protein LOC432342	LOC432342	-7.43566		432342		0005634 // nucleus // inferred from electronic annotation///0008180 // signalosome // inferred from electronic annotation///0005737 // cytoplasm // inferred from electronic annotation
Xl.17576.1.S1_at			-7.4471
Xl.20614.1.S1_a_at	hypothetical protein MGC115546	MGC115546	-7.48805		734592	0006268 // DNA unwinding during replication // inferred from electronic annotation///0006265 // DNA topological change // inferred from electronic annotation	0005694 // chromosome // inferred from electronic annotation	0003917 // DNA topoisomerase type I activity // inferred from electronic annotation///0003677 // DNA binding // inferred from electronic annotation///0003918 // DNA topoisomerase (ATP-hydrolyzing) activity // inferred from electronic annotation
Xl.15879.1.S1_at	dystrophin	Dmd	-7.49327	7	399334			0005509 // calcium ion binding // inferred from electronic annotation///0008270 // zinc ion binding // inferred from electronic annotation
Xl.15685.1.A1_at			-7.54026
Xl.15990.1.A1_at			-7.5455
Xl.26435.1.A1_at			-7.82064
Xl.2780.1.S1_at	TIA1 cytotoxic granule-associated RNA binding protein-like 1	tial1-a	-7.92855	19	394348			0000166 // nucleotide binding // inferred from electronic annotation///0003676 // nucleic acid binding // inferred from electronic annotation
Xl.14584.1.A1_at			-8.00673
Xl.5291.1.S1_at	Hypothetical protein MGC115468 (MGC115468), mRNA	MGC115468	-8.06818		734567
Xl.22032.1.A1_at			-8.12354
Xl.16800.3.A1_at			-8.22478
Xl.18407.1.A1_at			-8.23082
Xl.9579.1.S1_at			-8.35033
Xl.554.2.A1_at	MGC80982 protein	MGC80982	-8.42132		444308	0031032 // actomyosin structure organization // inferred from electronic annotation		0003779 // actin binding // inferred from electronic annotation
Xl.21485.1.S1_at			-8.57573
Xl.7053.2.S1_a_at	MGC82625 protein	MGC82625	-8.78389		444040
Xl.209.1.S1_at			-8.88043
Xl.11040.1.S1_at			-8.93422
Xl.5350.1.S1_a_at	hypothetical LOC494681	LOC494681	-8.9578		494681		0005622 // intracellular // inferred from electronic annotation	0008270 // zinc ion binding // inferred from electronic annotation///0046872 // metal ion binding // inferred from electronic annotation///0005515 // protein binding // inferred from electronic annotation
Xl.22209.3.A1_at			-9.00233
Xl.10734.1.A1_at			-9.08564
Xl.15372.1.A1_at			-9.15727
Xl.12773.1.A1_at			-9.22041
Xl.4328.1.S1_x_at	Nucleolar transcription factor 1-B	ubtf-b	-9.36591	6	379116	0006355 // regulation of transcription, DNA-dependent // inferred from electronic annotation///0006350 // transcription // inferred from electronic annotation	0005634 // nucleus // inferred from electronic annotation	0003677 // DNA binding // inferred from electronic annotation
Xl.1933.1.A1_at	stem cell leukemia protein SCL	LOC398028	-9.42449	20	398028	0030154 // cell differentiation // inferred from electronic annotation///0030097 // hemopoiesis // inferred from mutant phenotype///0006355 // regulation of transcription, DNA-dependent // inferred from electronic annotation///0030218 // erythrocyte differentiation // inferred from genetic interaction///0007275 // multicellular organismal development // inferred from electronic annotation///00063…	0005634 // nucleus // inferred from electronic annotation///0005634 // nucleus // inferred from sequence or structural similarity	0030528 // transcription regulator activity // inferred from electronic annotation///0003677 // DNA binding // inferred from electronic annotation///0003700 // transcription factor activity // non-traceable author statement
Xl.5755.1.A1_at			-9.46015
Xl.22605.1.S1_at			-9.6232
Xl.2465.1.S1_at			-9.67921
AFFX-r2-TagJ-3_at			-9.82676
Xl.13987.1.S1_x_at	hypothetical protein MGC115049	MGC115049	-9.90733		734392
Xl.6413.1.A1_at	hypothetical protein LOC100158432	LOC100158432	-10.6182		100158432	0006419 // alanyl-tRNA aminoacylation // inferred from electronic annotation///0043039 // tRNA aminoacylation // inferred from electronic annotation///0006412 // translation // inferred from electronic annotation	0005737 // cytoplasm // inferred from electronic annotation	0005524 // ATP binding // inferred from electronic annotation///0004813 // alanine-tRNA ligase activity // inferred from electronic annotation///0016876 // ligase activity, forming aminoacyl-tRNA and related compounds // inferred from electronic annotation///0000166 // nucleotide binding // inferred from electronic annotation///0003676 // nucleic acid binding // inferred from electronic annotation
Xl.23215.1.A1_at			-10.8024
Xl.21804.1.S1_at	14-3-3 protein	Ywhab	-10.9773	21	399276		0005737 // cytoplasm // inferred from electronic annotation	0019904 // protein domain specific binding // inferred from electronic annotation
Xl.1541.1.A1_x_at			-11.0515
Xl.21949.1.A1_at			-11.5232
Xl.13328.1.A1_at			-11.7191
Xl.6689.1.S1_at			-11.8577
Xl.15637.2.A1_at			-12.3222
Xl.23001.2.A1_x_at			-12.68
Xl.15500.1.A1_at			-13.4549
