# Supplementary material for: Gene expression profiles in Rana pirica tadpoles following exposure to a predation threat
Source: BMC Genomics. 2015 Apr 2;16(1):258. doi: 10.1186/s12864-015-1389-4 (PMC4403775; doi:10.1186/s12864-015-1389-4)
Supplement: Additional file 7: Table S5. — E-values for sequence data from R. pirica tadpoles. [file 12864_2015_1389_MOESM7_ESM.xlsx]

## Sheet: Sheet1
Supplementary Table 5 Identities and e-values of cloned Rana pirica genes against Xenopus laevis genes
Gene description	R. pirica accession number	X. laevis sequence ID	% identity	e-value
Apoptosis inducing factor 5 alpha *	LC011857	gi|148229867|ref|NM_001093368.1|;gi|50415430|gb|BC077529.1|	82.21	7e-102
CCR4-NOT transcription complex, subunit 6-like *	LC011861	gi|148238051|ref|NM_001091568.1|;gi|47506927|gb|BC071015.1|	92.72	0
dolichyl-phosphate mannosyltransferase polypeptide 1, catalytic subunit *	LC011859	gi|148230566|ref|NM_001095996.1|;gi|67678139|gb|BC097635.1|	82.1	3e-106
ELAV like RNA binding protein 1 *	LC011860	gi|148232139|ref|NM_001095159.1|;gi|55250532|gb|BC086269.1|	83.85	7e-159
Laminin beta 1 **	LC011856	gi|119079855|dbj|DC119666.1|	75.62	1e-96
ppm1b protein *	LC011863	gi|148237919|ref|NM_001091594.1|;gi|47940265|gb|BC072171.1|	86.67	5e-72
Structural maintenance of chromosomes 3 *	LC011858	gi|46047009|dbj|BP699054.1|	80.37	2e-144
TOX high mobility group box family member 4 *	LC011862	gi|148230006|ref|NM_001091508.1|;gi|47682825|gb|BC070618.1|	79.87	5e-72
*; R. pirica genes were analyzed using BLASTn against X. laevis nr/nt database.
**; Genes that did not hit in the X. laevis nr/nt database were analyzed using BLASTn against X. laevis EST database. Gene descriptions were obtained by BLASTn against the nr/nt database of all taxa.
